# Supplementary material for: Very young infants learn abstract rules in the visual modality
Source: PLoS One. 2018 Jan 2;13(1):e0190185. doi: 10.1371/journal.pone.0190185 (PMC5749756; doi:10.1371/journal.pone.0190185)
Supplement: S1 Data — Data from Experiments 1–4 is available for download. For infant experiments, by-trial and aggregated datasets are included. (ZIP) [file pone.0190185.s001.zip]

Archive with 9 entries (6 files):
- data/
- data/data-exp1.csv
- data/data-exp2&4.csv
- data/data-exp2-trials.csv
- data/data-exp3.csv
- data/data-exp4-trials.csv
- __MACOSX/
- __MACOSX/data/
- __MACOSX/data/._data-exp4-trials.csv
