# Supplementary material for: Very young infants learn abstract rules in the visual modality
Source: PLoS One. 2018 Jan 2;13(1):e0190185. doi: 10.1371/journal.pone.0190185 (PMC5749756; doi:10.1371/journal.pone.0190185)
Supplement: S1 Data — Data from Experiments 1–4 is available for download. For infant experiments, by-trial and aggregated datasets are included. (ZIP) [file pone.0190185.s001.zip › data/data-exp1.csv]

	participant_id	fam_structure	N_trials	MeanCorrect	MeanRT
1	283	temporal	40	0.75	832.275
2	283	temporal+spatial	43	0.767441860465116	741.023255813953
3	283	temporal+spatial+simultaneous	46	0.847826086956522	713.804347826087
4	285	temporal	48	0.875	808.8125
5	285	temporal+spatial	48	1	797
6	285	temporal+spatial+simultaneous	47	0.957446808510638	809.170212765957
7	288	temporal	48	0.979166666666667	789.229166666667
8	288	temporal+spatial	48	0.770833333333333	844
9	288	temporal+spatial+simultaneous	48	0.916666666666667	757.75
10	292	temporal	46	0.847826086956522	762.413043478261
11	292	temporal+spatial	47	0.893617021276596	754.872340425532
12	292	temporal+spatial+simultaneous	48	1	690.541666666667
13	293	temporal	48	0.958333333333333	527.166666666667
14	293	temporal+spatial	48	0.979166666666667	527.125
15	293	temporal+spatial+simultaneous	48	1	538.708333333333
16	295	temporal	45	0.844444444444444	1180.91111111111
17	295	temporal+spatial	45	0.711111111111111	1303.22222222222
18	295	temporal+spatial+simultaneous	48	0.895833333333333	1001.04166666667
19	300	temporal	47	0.617021276595745	1033.27659574468
20	300	temporal+spatial	47	0.829787234042553	914.021276595745
21	300	temporal+spatial+simultaneous	41	0.951219512195122	887.560975609756
22	302	temporal	48	0.854166666666667	951.583333333333
23	302	temporal+spatial	47	0.914893617021277	871.936170212766
24	302	temporal+spatial+simultaneous	48	0.958333333333333	772.75
25	303	temporal	48	0.958333333333333	1007.77083333333
26	303	temporal+spatial	47	0.936170212765957	998.765957446809
27	303	temporal+spatial+simultaneous	48	0.958333333333333	941.666666666667
28	304	temporal	48	0.6875	775.8125
29	304	temporal+spatial	48	0.833333333333333	768.041666666667
30	304	temporal+spatial+simultaneous	48	0.895833333333333	690.604166666667
31	305	temporal	46	0.91304347826087	896.260869565217
32	305	temporal+spatial	47	0.978723404255319	887.382978723404
33	305	temporal+spatial+simultaneous	47	1	840.127659574468
34	311	temporal	48	0.916666666666667	713
35	311	temporal+spatial	48	0.875	810.666666666667
36	311	temporal+spatial+simultaneous	48	1	762.270833333333
37	315	temporal	46	0.826086956521739	1098.36956521739
38	315	temporal+spatial	47	0.702127659574468	1065.27659574468
39	315	temporal+spatial+simultaneous	46	0.934782608695652	943.565217391304
40	316	temporal	47	0.808510638297872	643.489361702128
41	316	temporal+spatial	48	0.916666666666667	599.270833333333
42	316	temporal+spatial+simultaneous	47	1	678.191489361702
43	317	temporal	47	0.765957446808511	979.808510638298
44	317	temporal+spatial	47	0.787234042553192	896.340425531915
45	317	temporal+spatial+simultaneous	48	0.875	793.75
46	319	temporal	47	0.872340425531915	907.893617021277
47	319	temporal+spatial	48	0.833333333333333	1000.20833333333
48	319	temporal+spatial+simultaneous	47	0.957446808510638	967.574468085106
49	320	temporal	44	0.795454545454545	761.659090909091
50	320	temporal+spatial	45	0.777777777777778	785.933333333333
51	320	temporal+spatial+simultaneous	45	0.911111111111111	806.444444444444
52	321	temporal	43	0.790697674418605	607
53	321	temporal+spatial	42	0.714285714285714	744.238095238095
54	321	temporal+spatial+simultaneous	47	0.893617021276596	629.765957446809
55	322	temporal	47	1	746.085106382979
56	322	temporal+spatial	48	0.979166666666667	796.5
57	322	temporal+spatial+simultaneous	48	1	778.6875
58	323	temporal	48	0.9375	1195.5
59	323	temporal+spatial	48	0.75	1149.125
60	323	temporal+spatial+simultaneous	48	0.916666666666667	1039.52083333333
61	324	temporal	48	0.979166666666667	968.958333333333
62	324	temporal+spatial	47	0.893617021276596	1024.42553191489
63	324	temporal+spatial+simultaneous	48	1	851.916666666667
64	325	temporal	47	0.936170212765957	886.68085106383
65	325	temporal+spatial	47	0.893617021276596	817.31914893617
66	325	temporal+spatial+simultaneous	48	0.958333333333333	814.6875
67	326	temporal	48	1	639.833333333333
68	326	temporal+spatial	47	0.936170212765957	617.914893617021
69	326	temporal+spatial+simultaneous	48	0.9375	597.1875
70	327	temporal	48	0.75	863.479166666667
71	327	temporal+spatial	48	0.9375	794.645833333333
72	327	temporal+spatial+simultaneous	48	0.979166666666667	792.791666666667
73	329	temporal	47	0.808510638297872	1161.53191489362
74	329	temporal+spatial	45	0.844444444444444	1127.93333333333
75	329	temporal+spatial+simultaneous	48	0.916666666666667	999
76	335	temporal	48	0.729166666666667	863.416666666667
77	335	temporal+spatial	47	0.659574468085106	866.893617021277
78	335	temporal+spatial+simultaneous	48	1	741.520833333333
79	336	temporal	48	0.9375	957.083333333333
80	336	temporal+spatial	48	0.916666666666667	1022.875
81	336	temporal+spatial+simultaneous	48	1	983.791666666667
82	337	temporal	48	0.979166666666667	902.354166666667
83	337	temporal+spatial	47	0.936170212765957	864.744680851064
84	337	temporal+spatial+simultaneous	48	0.979166666666667	959.979166666667
85	338	temporal	47	0.765957446808511	1398.87234042553
86	338	temporal+spatial	47	0.872340425531915	1177.87234042553
87	338	temporal+spatial+simultaneous	48	0.979166666666667	1170.29166666667
88	341	temporal	48	0.916666666666667	1096.66666666667
89	341	temporal+spatial	47	0.787234042553192	1234.17021276596
90	341	temporal+spatial+simultaneous	48	0.9375	1000.41666666667
91	342	temporal	48	0.9375	909.229166666667
92	342	temporal+spatial	48	0.979166666666667	899.041666666667
93	342	temporal+spatial+simultaneous	48	1	900.5
94	343	temporal	45	0.866666666666667	811.311111111111
95	343	temporal+spatial	48	0.875	909.291666666667
96	343	temporal+spatial+simultaneous	48	0.979166666666667	751.875
97	344	temporal	48	0.875	746.75
98	344	temporal+spatial	47	0.829787234042553	645.340425531915
99	344	temporal+spatial+simultaneous	47	1	796.297872340426
100	347	temporal	48	0.854166666666667	707.604166666667
101	347	temporal+spatial	48	0.854166666666667	698.125
102	347	temporal+spatial+simultaneous	48	0.958333333333333	696.583333333333
103	348	temporal	48	0.9375	679.041666666667
104	348	temporal+spatial	48	0.875	731.0625
105	348	temporal+spatial+simultaneous	48	0.979166666666667	742.229166666667
106	351	temporal	47	0.808510638297872	902.936170212766
107	351	temporal+spatial	47	0.872340425531915	872.68085106383
108	351	temporal+spatial+simultaneous	46	0.91304347826087	982.826086956522
