# Supplementary material for: Very young infants learn abstract rules in the visual modality
Source: PLoS One. 2018 Jan 2;13(1):e0190185. doi: 10.1371/journal.pone.0190185 (PMC5749756; doi:10.1371/journal.pone.0190185)
Supplement: S1 Data — Data from Experiments 1–4 is available for download. For infant experiments, by-trial and aggregated datasets are included. (ZIP) [file pone.0190185.s001.zip › data/data-exp2&4.csv]

Participant	Sex	Age	Condition	VisualStimuli	AuditoryStimuli	HabituatedRule	HabituatedTrial	HabTime	TestRule	Hab1	Hab2	Hab3	HabSub3	HabSub2	HabSub1	FamiliarLT	NovelLT	Diff	NoveltyProp	DishabFamiliar	DishabNovel	Dishab
RULE101	F	4.77	Shapes-speech	Shapes	Speech	ABA	6	99.7173	ABA	15.8322	46.961	4.9047	5.5048	7.9636	18.551	5.81443333333333	8.767075	2.95264166666667	0.601246098797507	-4.8587	-1.90605833333333	-3.38237916666667
RULE106	F	4.34	Shapes-speech	Shapes	Speech	ABA	7	188.8118	ABA	7.6115	87.7612	17.2774	35.4877	6.0869	11.3536	9.419375	13.927	4.507625	0.596538006435689	-8.22335833333333	-3.71573333333333	-5.96954583333333
RULE107	M	4.18	Shapes-silent	Shapes	Silence	ABB	6	23.72036	ABB	10.7764	4.233	2.4271	4.6115	1.0626	0.60976	7.7973	10.9715	3.1742	0.584560547291249	5.70268	8.87688	7.28978
RULE108	F	4.47	Shapes-silent	Shapes	Silence	ABB	25	142.2712	ABB	2.1252	7.3527	3.2094	35.3035	6.0179	8.2303	3.3613	13.7567	10.3954	0.803639443860264	-13.1559333333333	-2.76053333333333	-7.95823333333333
RULE109	M	4.47	Shapes-silent	Shapes	Silence	ABA	11	69.0784	ABA	12.5685	3.5768	7.3304	4.2953	1.5778	3.7007	6.4922	19.8802333333333	13.3880333333333	0.753826280724949	3.30093333333333	16.6889666666667	9.99495
RULE111	F	4.14	Shapes-speech	Shapes	Speech	ABA	6	375.6375	ABA	324.7716	13.6187	8.3884	1.7678	1.3568	25.7342	19.5386333333333	14.6292	-4.90943333333333	0.42815708731897	9.91903333333333	5.0096	7.46431666666667
RULE113	M	4.41	Shapes-speech	Shapes	Speech	ABB	12	120.7235	ABB	2.2125	16.0136	20.8157	4.9892	8.8819	1.8818	4.817575	3.69246666666667	-1.12510833333333	0.433895251198339	-0.433391666666667	-1.5585	-0.995945833333334
RULE115	M	4.54	Shapes-silent	Shapes	Silence	ABA	6	141.0017	ABA	39.2174	6.6404	70.1024	11.6266	9.6876	3.7273	8.333325	23.71985	15.386525	0.740015614677797	-0.0138416666666661	15.3726833333333	7.67942083333333
RULE118	F	4.74	Shapes-silent	Shapes	Silence	ABA	6	144.6064	ABA	26.3482	26.3378	44.5331	6.6188	29.4469	11.3216	8.469275	9.515175	1.0459	0.529077897850643	-7.32649166666667	-6.28059166666667	-6.80354166666667
RULE76	M	3.32	Shapes-silent	Shapes	Silence	ABB	17	216.632	ABB	9.3353	9.1524	6.9714	2.2047	5.7652	3.5645	10.635425	9.10615	-1.529275	0.461267654683074	6.790625	5.26135	6.0259875
RULE85	F	3.22	Shapes-silent	Shapes	Silence	ABA	7	21.3602	ABA	4.2884	4.2157	3.577	1.4675	1.639	2.5949	15.31435	26.1919	10.87755	0.631035085077549	13.4138833333333	24.2914333333333	18.8526583333333
RULE86	F	3.16	Shapes-speech	Shapes	Speech	ABA	6	385.4395	ABA	212.634	8.5192	94.1175	7.6207	24.1717	38.3764	12.2846	27.133375	14.848775	0.688350302114708	-11.105	3.743775	-3.6806125
RULE87	F	3.78	Shapes-speech	Shapes	Speech	ABB	25	232.0305	ABB	3.3858	10.445	6.034	2.2383	4.2512	5.0222	6.2915	7.3925	1.101	0.540229465068693	2.45426666666667	3.55526666666667	3.00476666666667
RULE88	M	4.41	Shapes-silent	Shapes	Silence	ABA	12	142.7056	ABA	4.9362	16.8746	22.7303	6.1139	8.0375	4.098	12.7071	13.5540333333333	0.846933333333332	0.516125224349292	6.62396666666667	7.4709	7.04743333333333
RULE89	F	3.68	Shapes-speech	Shapes	Speech	ABB	9	89.027	ABB	19.6436	2.2352	15.4439	2.5485	9.1156	4.6998	8.0764	27.248575	19.172175	0.771368557231817	2.62176666666667	21.7939416666667	12.2078541666667
RULE90	F	3.16	Shapes-speech	Shapes	Speech	ABA	6	117.2555	ABA	2.1544	59.7234	23.5541	9.2418	6.7254	15.8564	7.2655	6.59903333333333	-0.666466666666667	0.475965052315741	-3.34236666666667	-4.00883333333333	-3.6756
RULE93	F	4.21	Shapes-speech	Shapes	Speech	ABB	6	66.0034	ABB	13.0814	11.1747	22.115	4.2723	11.4145	3.9455	12.753425	18.90835	6.154925	0.597198040855258	6.209325	12.36425	9.2867875
RULE94	F	3.42	Shapes-silent	Shapes	Silence	ABB	12	56.56624	ABB	2.8778	4.0848	9.661	5.1552	0.32834	1.9358	5.8211	8.9975	3.1764	0.607176116502234	3.34798666666667	6.52438666666666	4.93618666666667
RULE96	F	4.44	Shapes-silent	Shapes	Silence	ABB	25	251.70993	ABB	0.24213	13.1529	4.0828	3.591	5.521	13.0926	6.1292	9.323925	3.194725	0.603368250758342	-1.27233333333333	1.92239166666667	0.325029166666667
RULE99	F	4.24	Shapes-speech	Shapes	Speech	ABB	6	332.9254	ABB	248.4904	34.2736	7.7524	7.1051	23.8797	11.4242	36.2281	35.5309	-0.697200000000002	0.49514207277136	22.0917666666667	21.3945666666667	21.7431666666667
RULE1	M	3.82	Dogs-silent	Dogs	Silence	ABB	7	158.2424	ABB	21.3323	37.3253	19.2263	10.1519	3.7148	15.6957	10.6551	5.8274	-4.8277	0.353550735628697	0.800966666666669	-4.02673333333333	-1.61288333333333
RULE11	F	4.97	Dogs-silent	Dogs	Silence	ABB	8	62.4491	ABB	9.8703	7.2161	4.4398	4.6336	2.4178	3.5647	6.08803333333333	4.430625	-1.65740833333333	0.421215791937977	2.54933333333333	0.891925	1.72062916666667
RULE12	F	4.8	Dogs-silent	Dogs	Silence	ABA	25	195.84812	ABA	1.6093	0.52642	3.5571	40.0531	10.3355	3.552	4.0334	3.76276666666667	-0.270633333333334	0.482643179340274	-13.9468	-14.2174333333333	-14.0821166666667
RULE15	F	4.42	Dogs-silent	Dogs	Silence	ABB	9	48.374	ABB	4.872	9.6439	7.8535	4.476	3.5629	2.7175	4.008675	4.488025	0.47935	0.528208010168654	0.423208333333334	0.902558333333334	0.662883333333334
RULE16	M	3.45	Dogs-silent	Dogs	Silence	ABA	6	153.0216	ABA	23.4477	88.2889	14.3659	18.7097	4.6435	3.5659	4.4966	5.285325	0.788725	0.540315428711629	-4.47643333333333	-3.68770833333333	-4.08207083333333
RULE17	M	3.75	Dogs-silent	Dogs	Silence	ABB	9	228.5092	ABB	29.0316	52.6482	34.8341	14.2931	3.0217	7.1838	8.31545	8.2534	-0.0620499999999993	0.498127510358293	0.149249999999999	0.0871999999999993	0.118224999999999
RULE19	F	4.84	Dogs-silent	Dogs	Silence	ABB	6	18.9746	ABB	7.0632	3.215	3.4365	1.8996	1.6845	1.6758	7.1027	7.9029	0.8002	0.526663379005171	5.3494	6.1496	5.7495
RULE21	M	4.8	Dogs-silent	Dogs	Silence	ABB	11	68.7029	ABB	8.9916	3.8971	14.0867	4.5562	4.4399	4.2544	7.417325	7.123925	-0.2934	0.489911458781054	3.00049166666667	2.70709166666667	2.85379166666667
RULE25	M	3.39	Dogs-speech	Dogs	Speech	ABA	6	170.1488	ABA	9.7748	97.8494	16.7039	21.5032	13.265	11.0525	5.6651	3.1033	-2.5618	0.353918616851421	-9.60846666666667	-12.1702666666667	-10.8893666666667
RULE26	M	4.9	Dogs-speech	Dogs	Speech	ABB	17	133.0955	ABB	6.9107	18.6054	7.6725	7.6647	1.3351	3.1792	3.40233333333333	4.8481	1.44576666666667	0.587617620084602	-0.657333333333332	0.788433333333335	0.0655500000000011
RULE27	M	4.41	Dogs-speech	Dogs	Speech	ABA	6	119.5331	ABA	75.4752	5.6733	18.3535	6.8986	11.7842	1.3483	15.152775	6.92035	-8.232425	0.313519268341026	8.47574166666667	0.243316666666666	4.35952916666667
RULE29	F	4.93	Dogs-speech	Dogs	Speech	ABB	6	32.4534	ABB	3.3009	7.1601	12.2971	1.3447	4.371	3.9796	2.8343	5.8807	3.0464	0.674779116465863	-0.397466666666667	2.64893333333333	1.12573333333333
RULE32	M	3.99	Dogs-speech	Dogs	Speech	ABA	12	170.1071	ABA	1.7869	3.679	16.7288	1.3352	5.9681	1.6286	5.71395	4.97566666666667	-0.738283333333333	0.465467268081019	2.73665	1.99836666666667	2.36750833333333
RULE33	M	3	Dogs-speech	Dogs	Speech	ABB	6	51.4331	ABB	17.9018	14.0137	10.3822	3.9515	1.3347	3.8492	15.8061666666667	14.1496	-1.65656666666667	0.472349786852392	12.7610333333333	11.1044666666667	11.93275
RULE34	F	3.42	Dogs-speech	Dogs	Speech	ABA	7	94.685	ABA	13.9689	29.9091	10.7135	4.6143	1.7471	11.0251	5.45586666666667	6.40635	0.950483333333333	0.540063478860753	-0.339633333333333	0.61085	0.135608333333334
RULE35	M	4.64	Dogs-speech	Dogs	Speech	ABB	10	133.6045	ABB	21.8743	6.6258	30.7844	5.8722	5.9773	6.9965	5.0472	4.64755	-0.39965	0.479388328734624	-1.2348	-1.63445	-1.434625
RULE36	M	4.44	Dogs-speech	Dogs	Speech	ABA	6	184.9029	ABA	23.3762	21.8648	95.3593	15.6536	15.6832	12.9658	15.3486	6.361775	-8.986825	0.293029254446319	0.581066666666668	-8.40575833333333	-3.91234583333333
RULE4	M	4.01	Dogs-silent	Dogs	Silence	ABA	9	111.6089	ABA	14.1911	17.7148	18.0083	10.6456	1.8072	10.0911	7.61055	6.17506666666667	-1.43548333333333	0.447935468973096	0.0959166666666667	-1.33956666666667	-0.621825
RULE40	M	4.34	Dogs-speech	Dogs	Speech	ABA	8	207.5186	ABA	3.2798	63.9855	5.8924	16.2836	12.961	6.2415	5.2087	5.31815	0.10945	0.505198611170483	-6.62	-6.51055	-6.565275
RULE43	F	3.98	Dogs-speech	Dogs	Speech	ABB	6	73.4056	ABB	18.3854	10.4549	28.1377	3.8922	9.8321	2.7033	8.1814	4.62323333333333	-3.55816666666667	0.361059408182975	2.70553333333333	-0.852633333333334	0.926449999999999
RULE46	F	4.87	Dogs-speech	Dogs	Speech	ABA	6	167.1461	ABA	19.2333	5.6584	89.5657	12.3062	25.1181	15.2644	9.0418	6.245	-2.7968	0.408522385325902	-8.5211	-11.3179	-9.9195
RULE47	M	3.39	Dogs-speech	Dogs	Speech	ABB	7	54.1145	ABB	12.6817	7.4867	14.2503	6.6267	5.2075	2.3315	31.5086666666667	7.72023333333333	-23.7884333333333	0.196799638361854	26.7867666666667	2.99833333333333	14.89255
RULE48	F	3.59	Dogs-speech	Dogs	Speech	ABB	7	183.5496	ABB	21.5977	9.8227	55.1867	17.2647	12.9393	11.1025	23.956125	12.654325	-11.3018	0.345647895614503	10.1872916666667	-1.11450833333333	4.53639166666667
RULE5	F	3.91	Dogs-silent	Dogs	Silence	ABB	14	177.80594	ABB	0.87124	17.2078	16.1588	1.3168	3.9507	2.6276	14.2832	11.1946	-3.0886	0.439386446239471	11.6515	8.5629	10.1072
RULE50	M	3.22	Dogs-speech	Dogs	Speech	ABB	9	55.1641	ABB	1.799	12.1737	1.9033	1.7394	3.1416	1.7171	5.21715	10.3713	5.15415	0.665319515410448	3.01778333333333	8.17193333333333	5.59485833333333
RULE51	M	3.8	Dogs-speech	Dogs	Speech	ABA	19	182.0618	ABA	1.6231	15.665	14.3437	3.1964	4.5252	3.2574	7.20246666666667	4.513325	-2.68914166666667	0.385234316929785	3.5428	0.853658333333333	2.19822916666667
RULE52	M	4.7	Dogs-speech	Dogs	Speech	ABB	7	50.6641	ABB	10.2819	6.2384	16.0941	4.8503	2.2805	1.618	6.62213333333333	9.1318	2.50966666666667	0.579652065727501	3.70586666666667	6.21553333333333	4.9607
RULE53	F	4.47	Dogs-speech	Dogs	Speech	ABB	16	151.7798	ABB	9.8708	2.4626	5.5238	4.2817	1.9205	1.7471	5.9221	4.13545	-1.78665	0.411178666772723	3.27233333333333	1.48568333333333	2.37900833333333
RULE54	M	3.36	Dogs-speech	Dogs	Speech	ABA	9	50.8651	ABA	1.6061	5.77	8.5938	1.3439	1.621	4.271	32.3264	20.0976	-12.2288	0.383366397070044	29.9144333333333	17.6856333333333	23.8000333333333
RULE55	M	4.93	Dogs-speech	Dogs	Speech	ABA	6	46.078	ABA	28.5596	1.3471	5.3528	1.3349	5.7809	3.7027	5.3758	6.5792	1.2034	0.550330405687997	1.76963333333333	2.97303333333333	2.37133333333333
RULE57	M	4.08	Dogs-silent	Dogs	Silence	ABA	12	186.6005	ABA	27.8854	6.5829	7.0249	6.5834	6.5819	6.5848	4.8363	7.486	2.6497	0.607516453908767	-1.74706666666667	0.902633333333333	-0.422216666666667
RULE58	M	4.21	Dogs-silent	Dogs	Silence	ABA	8	124.6296	ABA	6.3894	37.1115	6.2466	5.6133	5.7063	6.7192	6.927825	15.2911666666667	8.36334166666667	0.688202547445335	0.914891666666668	9.27823333333333	5.0965625
RULE60	F	4.47	Dogs-silent	Dogs	Silence	ABA	10	61.729	ABA	0.9473	3.9946	14.9995	2.4003	2.2362	3.6814	2.67955	6.2807	3.60115	0.700951424346419	-0.0930833333333334	3.50806666666667	1.70749166666667
RULE61	F	4.18	Dogs-silent	Dogs	Silence	ABB	8	52.7576	ABB	11.9601	6.1559	7.872	3.5664	3.0722	3.5586	9.488875	6.35	-3.138875	0.400912312269653	6.08980833333333	2.95093333333333	4.52037083333333
RULE62	F	4.93	Dogs-silent	Dogs	Silence	ABA	6	46.7348	ABA	13.7568	7.6916	12.4834	4.3949	4.4674	3.9407	10.3953	6.28425	-4.11105	0.376763761612274	6.12763333333333	2.01658333333333	4.07210833333333
RULE63	M	3.13	Dogs-silent	Dogs	Silence	ABB	25	185.86091	ABB	0.73166	0.61965	9.2201	1.3692	3.3202	2.7761	46.8717	22.3730333333333	-24.4986666666667	0.323100866395615	44.3832	19.8845333333333	32.1338666666667
RULE65	F	4.18	Dogs-silent	Dogs	Silence	ABA	18	317.5743	ABA	15.7983	5.8492	5.3422	2.7782	2.7126	4.4436	16.984025	10.37815	-6.605875	0.379288196205163	13.6725583333333	7.06668333333333	10.3696208333333
RULE68	M	4.87	Dogs-silent	Dogs	Silence	ABA	7	212.3902	ABA	14.5384	4.3835	115.1592	21.4368	5.2847	2.0926	5.03375	5.10063333333333	0.0668833333333332	0.503299822551282	-4.57095	-4.50406666666667	-4.53750833333333
RULE69	F	4.57	Dogs-silent	Dogs	Silence	ABB	7	188.0304	ABB	56.9754	26.3276	29.3122	9.5179	8.655	5.5065	7.361775	10.91435	3.552575	0.59719169134595	-0.531358333333333	3.02121666666667	1.24492916666667
RULE8	F	3.85	Dogs-silent	Dogs	Silence	ABA	6	141.3407	ABA	58.3531	64.7257	11.076	4.2925	1.0747	1.8187	22.66445	8.6058	-14.05865	0.275207265691832	20.26915	6.2105	13.239825
