# Supplementary material for: Very young infants learn abstract rules in the visual modality
Source: PLoS One. 2018 Jan 2;13(1):e0190185. doi: 10.1371/journal.pone.0190185 (PMC5749756; doi:10.1371/journal.pone.0190185)
Supplement: S1 Data — Data from Experiments 1–4 is available for download. For infant experiments, by-trial and aggregated datasets are included. (ZIP) [file pone.0190185.s001.zip › data/data-exp2-trials.csv]

Participant	Sex	HabituatedRule	HabituatedTrial	HabTime	TestRule	Hab1	Hab2	Hab3	HabSub3	HabSub2	HabSub1	TestBlock	TestTrial	TestOrder	TestLT	TestType	Condition	Discard	Age	VisualStimuli	AuditoryStimuli	HabituatedRuleC
RULE101	F	ABA	6	99.7173	ABB	15.8322	46.961	4.9047	5.5048	7.9636	18.551	1	1	1	22.7643	Novel	Shapes-speech	0	4.77	Shapes	Speech	0.5
RULE101	F	ABA	6	99.7173	ABA	15.8322	46.961	4.9047	5.5048	7.9636	18.551	1	2	2	7.779	Familiar	Shapes-speech	0	4.77	Shapes	Speech	0.5
RULE101	F	ABA	6	99.7173	ABB	15.8322	46.961	4.9047	5.5048	7.9636	18.551	1	3	3	4.3676	Novel	Shapes-speech	0	4.77	Shapes	Speech	0.5
RULE101	F	ABA	6	99.7173	ABA	15.8322	46.961	4.9047	5.5048	7.9636	18.551	1	4	4	7.0343	Familiar	Shapes-speech	0	4.77	Shapes	Speech	0.5
RULE101	F	ABA	6	99.7173	ABB	15.8322	46.961	4.9047	5.5048	7.9636	18.551	2	1	5	4.3595	Novel	Shapes-speech	0	4.77	Shapes	Speech	0.5
RULE101	F	ABA	6	99.7173	ABB	15.8322	46.961	4.9047	5.5048	7.9636	18.551	2	2	6	3.5769	Novel	Shapes-speech	0	4.77	Shapes	Speech	0.5
RULE101	F	ABA	6	99.7173	ABA	15.8322	46.961	4.9047	5.5048	7.9636	18.551	2	3	7	2.63	Familiar	Shapes-speech	0	4.77	Shapes	Speech	0.5
RULE106	F	ABA	7	188.8118	ABB	7.6115	87.7612	17.2774	35.4877	6.0869	11.3536	1	1	1	5.1629	Novel	Shapes-speech	0	4.34	Shapes	Speech	0.5
RULE106	F	ABA	7	188.8118	ABB	7.6115	87.7612	17.2774	35.4877	6.0869	11.3536	1	2	2	4.5733	Novel	Shapes-speech	0	4.34	Shapes	Speech	0.5
RULE106	F	ABA	7	188.8118	ABA	7.6115	87.7612	17.2774	35.4877	6.0869	11.3536	1	3	3	12.4729	Familiar	Shapes-speech	0	4.34	Shapes	Speech	0.5
RULE106	F	ABA	7	188.8118	ABA	7.6115	87.7612	17.2774	35.4877	6.0869	11.3536	1	4	4	14.1252	Familiar	Shapes-speech	0	4.34	Shapes	Speech	0.5
RULE106	F	ABA	7	188.8118	ABA	7.6115	87.7612	17.2774	35.4877	6.0869	11.3536	2	1	5	4.0915	Familiar	Shapes-speech	0	4.34	Shapes	Speech	0.5
RULE106	F	ABA	7	188.8118	ABB	7.6115	87.7612	17.2774	35.4877	6.0869	11.3536	2	2	6	37.3196	Novel	Shapes-speech	0	4.34	Shapes	Speech	0.5
RULE106	F	ABA	7	188.8118	ABA	7.6115	87.7612	17.2774	35.4877	6.0869	11.3536	2	3	7	6.9879	Familiar	Shapes-speech	0	4.34	Shapes	Speech	0.5
RULE106	F	ABA	7	188.8118	ABB	7.6115	87.7612	17.2774	35.4877	6.0869	11.3536	2	4	8	8.6522	Novel	Shapes-speech	0	4.34	Shapes	Speech	0.5
RULE107	M	ABB	6	23.72036	ABA	10.7764	4.233	2.4271	4.6115	1.0626	0.60976	1	1	1	11.5562	Novel	Shapes-silent	0	4.18	Shapes	Silence	-0.5
RULE107	M	ABB	6	23.72036	ABB	10.7764	4.233	2.4271	4.6115	1.0626	0.60976	1	3	3	15.4287	Familiar	Shapes-silent	0	4.18	Shapes	Silence	-0.5
RULE107	M	ABB	6	23.72036	ABA	10.7764	4.233	2.4271	4.6115	1.0626	0.60976	1	4	4	5.2934	Novel	Shapes-silent	0	4.18	Shapes	Silence	-0.5
RULE107	M	ABB	6	23.72036	ABB	10.7764	4.233	2.4271	4.6115	1.0626	0.60976	2	1	5	3.5914	Familiar	Shapes-silent	0	4.18	Shapes	Silence	-0.5
RULE107	M	ABB	6	23.72036	ABA	10.7764	4.233	2.4271	4.6115	1.0626	0.60976	2	2	6	19.8369	Novel	Shapes-silent	0	4.18	Shapes	Silence	-0.5
RULE107	M	ABB	6	23.72036	ABA	10.7764	4.233	2.4271	4.6115	1.0626	0.60976	2	3	7	7.1995	Novel	Shapes-silent	0	4.18	Shapes	Silence	-0.5
RULE107	M	ABB	6	23.72036	ABB	10.7764	4.233	2.4271	4.6115	1.0626	0.60976	2	4	8	4.3718	Familiar	Shapes-silent	0	4.18	Shapes	Silence	-0.5
RULE108	F	ABB	25	142.2712	ABA	2.1252	7.3527	3.2094	35.3035	6.0179	8.2303	1	1	1	28.1998	Novel	Shapes-silent	0	4.47	Shapes	Silence	-0.5
RULE108	F	ABB	25	142.2712	ABA	2.1252	7.3527	3.2094	35.3035	6.0179	8.2303	1	2	2	3.4992	Novel	Shapes-silent	0	4.47	Shapes	Silence	-0.5
RULE108	F	ABB	25	142.2712	ABB	2.1252	7.3527	3.2094	35.3035	6.0179	8.2303	1	3	3	3.588	Familiar	Shapes-silent	0	4.47	Shapes	Silence	-0.5
RULE108	F	ABB	25	142.2712	ABB	2.1252	7.3527	3.2094	35.3035	6.0179	8.2303	2	1	5	3.5775	Familiar	Shapes-silent	0	4.47	Shapes	Silence	-0.5
RULE108	F	ABB	25	142.2712	ABA	2.1252	7.3527	3.2094	35.3035	6.0179	8.2303	2	3	7	9.5711	Novel	Shapes-silent	0	4.47	Shapes	Silence	-0.5
RULE108	F	ABB	25	142.2712	ABB	2.1252	7.3527	3.2094	35.3035	6.0179	8.2303	2	4	8	2.9184	Familiar	Shapes-silent	0	4.47	Shapes	Silence	-0.5
RULE109	M	ABA	11	69.0784	ABB	12.5685	3.5768	7.3304	4.2953	1.5778	3.7007	1	1	1	3.4759	Novel	Shapes-silent	0	4.47	Shapes	Silence	0.5
RULE109	M	ABA	11	69.0784	ABA	12.5685	3.5768	7.3304	4.2953	1.5778	3.7007	1	2	2	5.9117	Familiar	Shapes-silent	0	4.47	Shapes	Silence	0.5
RULE109	M	ABA	11	69.0784	ABB	12.5685	3.5768	7.3304	4.2953	1.5778	3.7007	1	3	3	21.2926	Novel	Shapes-silent	0	4.47	Shapes	Silence	0.5
RULE109	M	ABA	11	69.0784	ABA	12.5685	3.5768	7.3304	4.2953	1.5778	3.7007	1	4	4	5.3233	Familiar	Shapes-silent	0	4.47	Shapes	Silence	0.5
RULE109	M	ABA	11	69.0784	ABA	12.5685	3.5768	7.3304	4.2953	1.5778	3.7007	2	2	6	3.1085	Familiar	Shapes-silent	0	4.47	Shapes	Silence	0.5
RULE109	M	ABA	11	69.0784	ABA	12.5685	3.5768	7.3304	4.2953	1.5778	3.7007	2	3	7	11.6253	Familiar	Shapes-silent	0	4.47	Shapes	Silence	0.5
RULE109	M	ABA	11	69.0784	ABB	12.5685	3.5768	7.3304	4.2953	1.5778	3.7007	2	4	8	34.8722	Novel	Shapes-silent	0	4.47	Shapes	Silence	0.5
RULE111	F	ABA	6	375.6375	ABA	324.7716	13.6187	8.3884	1.7678	1.3568	25.7342	1	1	1	47.1933	Familiar	Shapes-speech	0	4.14	Shapes	Speech	0.5
RULE111	F	ABA	6	375.6375	ABB	324.7716	13.6187	8.3884	1.7678	1.3568	25.7342	1	2	2	32.6534	Novel	Shapes-speech	0	4.14	Shapes	Speech	0.5
RULE111	F	ABA	6	375.6375	ABA	324.7716	13.6187	8.3884	1.7678	1.3568	25.7342	1	4	4	8.7777	Familiar	Shapes-speech	0	4.14	Shapes	Speech	0.5
RULE111	F	ABA	6	375.6375	ABB	324.7716	13.6187	8.3884	1.7678	1.3568	25.7342	2	1	5	8.6147	Novel	Shapes-speech	0	4.14	Shapes	Speech	0.5
RULE111	F	ABA	6	375.6375	ABA	324.7716	13.6187	8.3884	1.7678	1.3568	25.7342	2	3	7	2.6449	Familiar	Shapes-speech	0	4.14	Shapes	Speech	0.5
RULE111	F	ABA	6	375.6375	ABB	324.7716	13.6187	8.3884	1.7678	1.3568	25.7342	2	4	8	2.6195	Novel	Shapes-speech	0	4.14	Shapes	Speech	0.5
RULE113	M	ABB	12	120.7235	ABA	2.2125	16.0136	20.8157	4.9892	8.8819	1.8818	1	1	1	2.9257	Novel	Shapes-speech	0	4.41	Shapes	Speech	-0.5
RULE113	M	ABB	12	120.7235	ABB	2.2125	16.0136	20.8157	4.9892	8.8819	1.8818	1	3	3	3.948	Familiar	Shapes-speech	0	4.41	Shapes	Speech	-0.5
RULE113	M	ABB	12	120.7235	ABB	2.2125	16.0136	20.8157	4.9892	8.8819	1.8818	1	4	4	6.2218	Familiar	Shapes-speech	0	4.41	Shapes	Speech	-0.5
RULE113	M	ABB	12	120.7235	ABA	2.2125	16.0136	20.8157	4.9892	8.8819	1.8818	2	1	5	4.4828	Novel	Shapes-speech	0	4.41	Shapes	Speech	-0.5
RULE113	M	ABB	12	120.7235	ABB	2.2125	16.0136	20.8157	4.9892	8.8819	1.8818	2	2	6	6.1414	Familiar	Shapes-speech	0	4.41	Shapes	Speech	-0.5
RULE113	M	ABB	12	120.7235	ABB	2.2125	16.0136	20.8157	4.9892	8.8819	1.8818	2	3	7	2.9591	Familiar	Shapes-speech	0	4.41	Shapes	Speech	-0.5
RULE113	M	ABB	12	120.7235	ABA	2.2125	16.0136	20.8157	4.9892	8.8819	1.8818	2	4	8	3.6689	Novel	Shapes-speech	0	4.41	Shapes	Speech	-0.5
RULE115	M	ABA	6	141.0017	ABA	39.2174	6.6404	70.1024	11.6266	9.6876	3.7273	1	1	1	3.6957	Familiar	Shapes-silent	0	4.54	Shapes	Silence	0.5
RULE115	M	ABA	6	141.0017	ABB	39.2174	6.6404	70.1024	11.6266	9.6876	3.7273	1	2	2	35.4029	Novel	Shapes-silent	0	4.54	Shapes	Silence	0.5
RULE115	M	ABA	6	141.0017	ABA	39.2174	6.6404	70.1024	11.6266	9.6876	3.7273	1	3	3	10.0567	Familiar	Shapes-silent	0	4.54	Shapes	Silence	0.5
RULE115	M	ABA	6	141.0017	ABB	39.2174	6.6404	70.1024	11.6266	9.6876	3.7273	1	4	4	20.7732	Novel	Shapes-silent	0	4.54	Shapes	Silence	0.5
RULE115	M	ABA	6	141.0017	ABB	39.2174	6.6404	70.1024	11.6266	9.6876	3.7273	2	1	5	27.9631	Novel	Shapes-silent	0	4.54	Shapes	Silence	0.5
RULE115	M	ABA	6	141.0017	ABA	39.2174	6.6404	70.1024	11.6266	9.6876	3.7273	2	2	6	13.5779	Familiar	Shapes-silent	0	4.54	Shapes	Silence	0.5
RULE115	M	ABA	6	141.0017	ABB	39.2174	6.6404	70.1024	11.6266	9.6876	3.7273	2	3	7	10.7402	Novel	Shapes-silent	0	4.54	Shapes	Silence	0.5
RULE115	M	ABA	6	141.0017	ABA	39.2174	6.6404	70.1024	11.6266	9.6876	3.7273	2	4	8	6.003	Familiar	Shapes-silent	0	4.54	Shapes	Silence	0.5
RULE118	F	ABA	6	144.6064	ABA	26.3482	26.3378	44.5331	6.6188	29.4469	11.3216	1	1	1	18.1182	Familiar	Shapes-silent	0	4.74	Shapes	Silence	0.5
RULE118	F	ABA	6	144.6064	ABB	26.3482	26.3378	44.5331	6.6188	29.4469	11.3216	1	2	2	18.1005	Novel	Shapes-silent	0	4.74	Shapes	Silence	0.5
RULE118	F	ABA	6	144.6064	ABA	26.3482	26.3378	44.5331	6.6188	29.4469	11.3216	1	3	3	6.5197	Familiar	Shapes-silent	0	4.74	Shapes	Silence	0.5
RULE118	F	ABA	6	144.6064	ABB	26.3482	26.3378	44.5331	6.6188	29.4469	11.3216	1	4	4	4.6896	Novel	Shapes-silent	0	4.74	Shapes	Silence	0.5
RULE118	F	ABA	6	144.6064	ABB	26.3482	26.3378	44.5331	6.6188	29.4469	11.3216	2	1	5	10.1848	Novel	Shapes-silent	0	4.74	Shapes	Silence	0.5
RULE118	F	ABA	6	144.6064	ABA	26.3482	26.3378	44.5331	6.6188	29.4469	11.3216	2	2	6	3.5809	Familiar	Shapes-silent	0	4.74	Shapes	Silence	0.5
RULE118	F	ABA	6	144.6064	ABB	26.3482	26.3378	44.5331	6.6188	29.4469	11.3216	2	3	7	5.0858	Novel	Shapes-silent	0	4.74	Shapes	Silence	0.5
RULE118	F	ABA	6	144.6064	ABA	26.3482	26.3378	44.5331	6.6188	29.4469	11.3216	2	4	8	5.6583	Familiar	Shapes-silent	0	4.74	Shapes	Silence	0.5
RULE76	M	ABB	17	216.632	ABB	9.3353	9.1524	6.9714	2.2047	5.7652	3.5645	1	1	1	8.1278	Familiar	Shapes-silent	0	3.32	Shapes	Silence	-0.5
RULE76	M	ABB	17	216.632	ABB	9.3353	9.1524	6.9714	2.2047	5.7652	3.5645	1	3	3	4.1156	Familiar	Shapes-silent	0	3.32	Shapes	Silence	-0.5
RULE76	M	ABB	17	216.632	ABA	9.3353	9.1524	6.9714	2.2047	5.7652	3.5645	1	4	4	11.0382	Novel	Shapes-silent	0	3.32	Shapes	Silence	-0.5
RULE76	M	ABB	17	216.632	ABA	9.3353	9.1524	6.9714	2.2047	5.7652	3.5645	2	1	5	7.1741	Novel	Shapes-silent	0	3.32	Shapes	Silence	-0.5
RULE76	M	ABB	17	216.632	ABB	9.3353	9.1524	6.9714	2.2047	5.7652	3.5645	2	2	6	24.1583	Familiar	Shapes-silent	0	3.32	Shapes	Silence	-0.5
RULE76	M	ABB	17	216.632	ABB	9.3353	9.1524	6.9714	2.2047	5.7652	3.5645	2	3	7	6.14	Familiar	Shapes-silent	0	3.32	Shapes	Silence	-0.5
RULE85	F	ABA	7	21.3602	ABA	4.2884	4.2157	3.577	1.4675	1.639	2.5949	1	1	1	22.3361	Familiar	Shapes-silent	0	3.22	Shapes	Silence	0.5
RULE85	F	ABA	7	21.3602	ABB	4.2884	4.2157	3.577	1.4675	1.639	2.5949	1	2	2	44.5909	Novel	Shapes-silent	0	3.22	Shapes	Silence	0.5
RULE85	F	ABA	7	21.3602	ABB	4.2884	4.2157	3.577	1.4675	1.639	2.5949	1	3	3	9.775	Novel	Shapes-silent	0	3.22	Shapes	Silence	0.5
RULE85	F	ABA	7	21.3602	ABA	4.2884	4.2157	3.577	1.4675	1.639	2.5949	1	4	4	2.9085	Familiar	Shapes-silent	0	3.22	Shapes	Silence	0.5
RULE85	F	ABA	7	21.3602	ABB	4.2884	4.2157	3.577	1.4675	1.639	2.5949	2	1	5	24.2098	Novel	Shapes-silent	0	3.22	Shapes	Silence	0.5
RULE85	F	ABA	7	21.3602	ABA	4.2884	4.2157	3.577	1.4675	1.639	2.5949	2	3	7	10.3652	Familiar	Shapes-silent	0	3.22	Shapes	Silence	0.5
RULE85	F	ABA	7	21.3602	ABA	4.2884	4.2157	3.577	1.4675	1.639	2.5949	2	4	8	25.6476	Familiar	Shapes-silent	0	3.22	Shapes	Silence	0.5
RULE86	F	ABA	6	385.4395	ABA	212.634	8.5192	94.1175	7.6207	24.1717	38.3764	1	1	1	19.971	Familiar	Shapes-speech	0	3.16	Shapes	Speech	0.5
RULE86	F	ABA	6	385.4395	ABB	212.634	8.5192	94.1175	7.6207	24.1717	38.3764	1	2	2	63.4135	Novel	Shapes-speech	0	3.16	Shapes	Speech	0.5
RULE86	F	ABA	6	385.4395	ABA	212.634	8.5192	94.1175	7.6207	24.1717	38.3764	1	3	3	15.3026	Familiar	Shapes-speech	0	3.16	Shapes	Speech	0.5
RULE86	F	ABA	6	385.4395	ABB	212.634	8.5192	94.1175	7.6207	24.1717	38.3764	1	4	4	9.2931	Novel	Shapes-speech	0	3.16	Shapes	Speech	0.5
RULE86	F	ABA	6	385.4395	ABA	212.634	8.5192	94.1175	7.6207	24.1717	38.3764	2	1	5	7.1927	Familiar	Shapes-speech	0	3.16	Shapes	Speech	0.5
RULE86	F	ABA	6	385.4395	ABB	212.634	8.5192	94.1175	7.6207	24.1717	38.3764	2	2	6	7.4645	Novel	Shapes-speech	0	3.16	Shapes	Speech	0.5
RULE86	F	ABA	6	385.4395	ABB	212.634	8.5192	94.1175	7.6207	24.1717	38.3764	2	3	7	28.3624	Novel	Shapes-speech	0	3.16	Shapes	Speech	0.5
RULE86	F	ABA	6	385.4395	ABA	212.634	8.5192	94.1175	7.6207	24.1717	38.3764	2	4	8	6.6721	Familiar	Shapes-speech	0	3.16	Shapes	Speech	0.5
RULE87	F	ABB	25	232.0305	ABB	3.3858	10.445	6.034	2.2383	4.2512	5.0222	1	1	1	10.9997	Familiar	Shapes-speech	0	3.78	Shapes	Speech	-0.5
RULE87	F	ABB	25	232.0305	ABB	3.3858	10.445	6.034	2.2383	4.2512	5.0222	1	2	2	4.2967	Familiar	Shapes-speech	0	3.78	Shapes	Speech	-0.5
RULE87	F	ABB	25	232.0305	ABA	3.3858	10.445	6.034	2.2383	4.2512	5.0222	1	3	3	3.6114	Novel	Shapes-speech	0	3.78	Shapes	Speech	-0.5
RULE87	F	ABB	25	232.0305	ABA	3.3858	10.445	6.034	2.2383	4.2512	5.0222	1	4	4	10.472	Novel	Shapes-speech	0	3.78	Shapes	Speech	-0.5
RULE87	F	ABB	25	232.0305	ABA	3.3858	10.445	6.034	2.2383	4.2512	5.0222	2	1	5	11.1695	Novel	Shapes-speech	0	3.78	Shapes	Speech	-0.5
RULE87	F	ABB	25	232.0305	ABB	3.3858	10.445	6.034	2.2383	4.2512	5.0222	2	2	6	3.5781	Familiar	Shapes-speech	0	3.78	Shapes	Speech	-0.5
RULE87	F	ABB	25	232.0305	ABA	3.3858	10.445	6.034	2.2383	4.2512	5.0222	2	3	7	4.3171	Novel	Shapes-speech	0	3.78	Shapes	Speech	-0.5
RULE88	M	ABA	12	142.7056	ABB	4.9362	16.8746	22.7303	6.1139	8.0375	4.098	1	1	1	26.0252	Novel	Shapes-silent	0	4.41	Shapes	Silence	0.5
RULE88	M	ABA	12	142.7056	ABA	4.9362	16.8746	22.7303	6.1139	8.0375	4.098	1	3	3	11.0517	Familiar	Shapes-silent	0	4.41	Shapes	Silence	0.5
RULE88	M	ABA	12	142.7056	ABA	4.9362	16.8746	22.7303	6.1139	8.0375	4.098	1	4	4	12.0177	Familiar	Shapes-silent	0	4.41	Shapes	Silence	0.5
RULE88	M	ABA	12	142.7056	ABB	4.9362	16.8746	22.7303	6.1139	8.0375	4.098	2	1	5	5.0454	Novel	Shapes-silent	0	4.41	Shapes	Silence	0.5
RULE88	M	ABA	12	142.7056	ABA	4.9362	16.8746	22.7303	6.1139	8.0375	4.098	2	2	6	17.0385	Familiar	Shapes-silent	0	4.41	Shapes	Silence	0.5
RULE88	M	ABA	12	142.7056	ABB	4.9362	16.8746	22.7303	6.1139	8.0375	4.098	2	3	7	9.5915	Novel	Shapes-silent	0	4.41	Shapes	Silence	0.5
RULE88	M	ABA	12	142.7056	ABA	4.9362	16.8746	22.7303	6.1139	8.0375	4.098	2	4	8	10.7205	Familiar	Shapes-silent	0	4.41	Shapes	Silence	0.5
RULE89	F	ABB	9	89.027	ABA	19.6436	2.2352	15.4439	2.5485	9.1156	4.6998	1	1	1	15.0336	Novel	Shapes-speech	0	3.68	Shapes	Speech	-0.5
RULE89	F	ABB	9	89.027	ABB	19.6436	2.2352	15.4439	2.5485	9.1156	4.6998	1	2	2	9.0661	Familiar	Shapes-speech	0	3.68	Shapes	Speech	-0.5
RULE89	F	ABB	9	89.027	ABB	19.6436	2.2352	15.4439	2.5485	9.1156	4.6998	1	3	3	4.9472	Familiar	Shapes-speech	0	3.68	Shapes	Speech	-0.5
RULE89	F	ABB	9	89.027	ABA	19.6436	2.2352	15.4439	2.5485	9.1156	4.6998	1	4	4	12.4524	Novel	Shapes-speech	0	3.68	Shapes	Speech	-0.5
RULE89	F	ABB	9	89.027	ABB	19.6436	2.2352	15.4439	2.5485	9.1156	4.6998	2	1	5	11.3315	Familiar	Shapes-speech	0	3.68	Shapes	Speech	-0.5
RULE89	F	ABB	9	89.027	ABB	19.6436	2.2352	15.4439	2.5485	9.1156	4.6998	2	2	6	6.9608	Familiar	Shapes-speech	0	3.68	Shapes	Speech	-0.5
RULE89	F	ABB	9	89.027	ABA	19.6436	2.2352	15.4439	2.5485	9.1156	4.6998	2	3	7	47.1721	Novel	Shapes-speech	0	3.68	Shapes	Speech	-0.5
RULE89	F	ABB	9	89.027	ABA	19.6436	2.2352	15.4439	2.5485	9.1156	4.6998	2	4	8	34.3362	Novel	Shapes-speech	0	3.68	Shapes	Speech	-0.5
RULE90	F	ABA	6	117.2555	ABB	2.1544	59.7234	23.5541	9.2418	6.7254	15.8564	1	1	1	11.0504	Novel	Shapes-speech	0	3.16	Shapes	Speech	0.5
RULE90	F	ABA	6	117.2555	ABB	2.1544	59.7234	23.5541	9.2418	6.7254	15.8564	1	2	2	3.6058	Novel	Shapes-speech	0	3.16	Shapes	Speech	0.5
RULE90	F	ABA	6	117.2555	ABA	2.1544	59.7234	23.5541	9.2418	6.7254	15.8564	1	3	3	15.7419	Familiar	Shapes-speech	0	3.16	Shapes	Speech	0.5
RULE90	F	ABA	6	117.2555	ABA	2.1544	59.7234	23.5541	9.2418	6.7254	15.8564	1	4	4	2.7124	Familiar	Shapes-speech	0	3.16	Shapes	Speech	0.5
RULE90	F	ABA	6	117.2555	ABA	2.1544	59.7234	23.5541	9.2418	6.7254	15.8564	2	3	7	3.3422	Familiar	Shapes-speech	0	3.16	Shapes	Speech	0.5
RULE90	F	ABA	6	117.2555	ABB	2.1544	59.7234	23.5541	9.2418	6.7254	15.8564	2	4	8	5.1409	Novel	Shapes-speech	0	3.16	Shapes	Speech	0.5
RULE93	F	ABB	6	66.0034	ABA	13.0814	11.1747	22.115	4.2723	11.4145	3.9455	1	1	1	24.708	Novel	Shapes-speech	0	4.21	Shapes	Speech	-0.5
RULE93	F	ABB	6	66.0034	ABB	13.0814	11.1747	22.115	4.2723	11.4145	3.9455	1	2	2	7.0751	Familiar	Shapes-speech	0	4.21	Shapes	Speech	-0.5
RULE93	F	ABB	6	66.0034	ABB	13.0814	11.1747	22.115	4.2723	11.4145	3.9455	1	3	3	20.9918	Familiar	Shapes-speech	0	4.21	Shapes	Speech	-0.5
RULE93	F	ABB	6	66.0034	ABA	13.0814	11.1747	22.115	4.2723	11.4145	3.9455	1	4	4	11.4038	Novel	Shapes-speech	0	4.21	Shapes	Speech	-0.5
RULE93	F	ABB	6	66.0034	ABB	13.0814	11.1747	22.115	4.2723	11.4145	3.9455	2	1	5	15.8139	Familiar	Shapes-speech	0	4.21	Shapes	Speech	-0.5
RULE93	F	ABB	6	66.0034	ABA	13.0814	11.1747	22.115	4.2723	11.4145	3.9455	2	2	6	19.4167	Novel	Shapes-speech	0	4.21	Shapes	Speech	-0.5
RULE93	F	ABB	6	66.0034	ABB	13.0814	11.1747	22.115	4.2723	11.4145	3.9455	2	3	7	7.1329	Familiar	Shapes-speech	0	4.21	Shapes	Speech	-0.5
RULE93	F	ABB	6	66.0034	ABA	13.0814	11.1747	22.115	4.2723	11.4145	3.9455	2	4	8	20.1049	Novel	Shapes-speech	0	4.21	Shapes	Speech	-0.5
RULE94	F	ABB	12	56.56624	ABB	2.8778	4.0848	9.661	5.1552	0.32834	1.9358	1	3	3	7.6868	Familiar	Shapes-silent	0	3.42	Shapes	Silence	-0.5
RULE94	F	ABB	12	56.56624	ABA	2.8778	4.0848	9.661	5.1552	0.32834	1.9358	1	4	4	6.0306	Novel	Shapes-silent	0	3.42	Shapes	Silence	-0.5
RULE94	F	ABB	12	56.56624	ABA	2.8778	4.0848	9.661	5.1552	0.32834	1.9358	2	1	5	13.2069	Novel	Shapes-silent	0	3.42	Shapes	Silence	-0.5
RULE94	F	ABB	12	56.56624	ABB	2.8778	4.0848	9.661	5.1552	0.32834	1.9358	2	3	7	3.9554	Familiar	Shapes-silent	0	3.42	Shapes	Silence	-0.5
RULE94	F	ABB	12	56.56624	ABA	2.8778	4.0848	9.661	5.1552	0.32834	1.9358	2	4	8	7.755	Novel	Shapes-silent	0	3.42	Shapes	Silence	-0.5
RULE96	F	ABB	25	251.70993	ABB	0.24213	13.1529	4.0828	3.591	5.521	13.0926	1	1	1	8.6689	Familiar	Shapes-silent	0	4.44	Shapes	Silence	-0.5
RULE96	F	ABB	25	251.70993	ABA	0.24213	13.1529	4.0828	3.591	5.521	13.0926	1	2	2	11.8302	Novel	Shapes-silent	0	4.44	Shapes	Silence	-0.5
RULE96	F	ABB	25	251.70993	ABA	0.24213	13.1529	4.0828	3.591	5.521	13.0926	1	3	3	13.6047	Novel	Shapes-silent	0	4.44	Shapes	Silence	-0.5
RULE96	F	ABB	25	251.70993	ABB	0.24213	13.1529	4.0828	3.591	5.521	13.0926	1	4	4	3.5895	Familiar	Shapes-silent	0	4.44	Shapes	Silence	-0.5
RULE96	F	ABB	25	251.70993	ABA	0.24213	13.1529	4.0828	3.591	5.521	13.0926	2	2	6	8.2825	Novel	Shapes-silent	0	4.44	Shapes	Silence	-0.5
RULE96	F	ABB	25	251.70993	ABA	0.24213	13.1529	4.0828	3.591	5.521	13.0926	2	4	8	3.5783	Novel	Shapes-silent	0	4.44	Shapes	Silence	-0.5
RULE99	F	ABB	6	332.9254	ABA	248.4904	34.2736	7.7524	7.1051	23.8797	11.4242	1	1	1	21.1329	Novel	Shapes-speech	0	4.24	Shapes	Speech	-0.5
RULE99	F	ABB	6	332.9254	ABA	248.4904	34.2736	7.7524	7.1051	23.8797	11.4242	1	2	2	95.734	Novel	Shapes-speech	0	4.24	Shapes	Speech	-0.5
RULE99	F	ABB	6	332.9254	ABB	248.4904	34.2736	7.7524	7.1051	23.8797	11.4242	1	3	3	82.0021	Familiar	Shapes-speech	0	4.24	Shapes	Speech	-0.5
RULE99	F	ABB	6	332.9254	ABB	248.4904	34.2736	7.7524	7.1051	23.8797	11.4242	1	4	4	35.8971	Familiar	Shapes-speech	0	4.24	Shapes	Speech	-0.5
RULE99	F	ABB	6	332.9254	ABA	248.4904	34.2736	7.7524	7.1051	23.8797	11.4242	2	1	5	19.6491	Novel	Shapes-speech	0	4.24	Shapes	Speech	-0.5
RULE99	F	ABB	6	332.9254	ABB	248.4904	34.2736	7.7524	7.1051	23.8797	11.4242	2	2	6	16.2322	Familiar	Shapes-speech	0	4.24	Shapes	Speech	-0.5
RULE99	F	ABB	6	332.9254	ABB	248.4904	34.2736	7.7524	7.1051	23.8797	11.4242	2	3	7	10.781	Familiar	Shapes-speech	0	4.24	Shapes	Speech	-0.5
RULE99	F	ABB	6	332.9254	ABA	248.4904	34.2736	7.7524	7.1051	23.8797	11.4242	2	4	8	5.6076	Novel	Shapes-speech	0	4.24	Shapes	Speech	-0.5
