# Supplementary material for: Very young infants learn abstract rules in the visual modality
Source: PLoS One. 2018 Jan 2;13(1):e0190185. doi: 10.1371/journal.pone.0190185 (PMC5749756; doi:10.1371/journal.pone.0190185)
Supplement: S1 Data — Data from Experiments 1–4 is available for download. For infant experiments, by-trial and aggregated datasets are included. (ZIP) [file pone.0190185.s001.zip › data/data-exp3.csv]

	participant_id	fam_structure	N_trials	MeanCorrect	MeanRT
1	61	temporal	47	0.978723404255319	916.446808510638
2	61	temporal+spatial	48	0.979166666666667	836.541666666667
3	61	temporal+spatial+simultaneous	47	1	820.510638297872
4	63	temporal	44	0.909090909090909	751.295454545455
5	63	temporal+spatial	44	0.931818181818182	716.75
6	63	temporal+spatial+simultaneous	48	0.979166666666667	618.5625
7	64	temporal	45	0.977777777777778	819.177777777778
8	64	temporal+spatial	45	0.955555555555556	823.288888888889
9	64	temporal+spatial+simultaneous	46	0.934782608695652	855.152173913043
10	65	temporal	48	0.854166666666667	1058.10416666667
11	65	temporal+spatial	46	0.847826086956522	970.913043478261
12	65	temporal+spatial+simultaneous	42	0.952380952380952	903.02380952381
13	66	temporal	47	0.957446808510638	884.63829787234
14	66	temporal+spatial	47	1	865.042553191489
15	66	temporal+spatial+simultaneous	46	0.978260869565217	948.695652173913
16	67	temporal	48	0.958333333333333	945.5625
17	67	temporal+spatial	47	1	908.042553191489
18	67	temporal+spatial+simultaneous	48	0.979166666666667	860.25
19	70	temporal	47	1	673.957446808511
20	70	temporal+spatial	48	0.979166666666667	665.104166666667
21	70	temporal+spatial+simultaneous	48	0.9375	703.354166666667
22	71	temporal	47	0.872340425531915	1189.44680851064
23	71	temporal+spatial	47	0.978723404255319	1179.21276595745
24	71	temporal+spatial+simultaneous	46	1	1090.5
25	73	temporal	40	0.9	1265.425
26	73	temporal+spatial	43	0.953488372093023	1251.79069767442
27	73	temporal+spatial+simultaneous	42	1	1143.52380952381
28	74	temporal	48	0.833333333333333	691.958333333333
29	74	temporal+spatial	48	0.791666666666667	687.916666666667
30	74	temporal+spatial+simultaneous	48	0.916666666666667	679.375
31	75	temporal	47	0.936170212765957	963.63829787234
32	75	temporal+spatial	46	0.956521739130435	831.478260869565
33	75	temporal+spatial+simultaneous	47	0.914893617021277	870.723404255319
34	76	temporal	48	1	874.333333333333
35	76	temporal+spatial	48	0.979166666666667	834.979166666667
36	76	temporal+spatial+simultaneous	48	1	778.708333333333
37	77	temporal	47	0.936170212765957	763.404255319149
38	77	temporal+spatial	48	0.979166666666667	685.375
39	77	temporal+spatial+simultaneous	48	1	709.8125
40	78	temporal	48	0.854166666666667	1283.97916666667
41	78	temporal+spatial	46	0.91304347826087	1035
42	78	temporal+spatial+simultaneous	46	0.869565217391304	1109.26086956522
43	82	temporal	47	0.957446808510638	1017.87234042553
44	82	temporal+spatial	48	0.979166666666667	987.833333333333
45	82	temporal+spatial+simultaneous	48	0.979166666666667	982.541666666667
46	83	temporal	47	0.957446808510638	802.787234042553
47	83	temporal+spatial	48	1	763.104166666667
48	83	temporal+spatial+simultaneous	48	1	792.270833333333
49	84	temporal	46	0.978260869565217	968.04347826087
50	84	temporal+spatial	47	0.978723404255319	824.914893617021
51	84	temporal+spatial+simultaneous	47	1	837.425531914894
52	88	temporal	43	0.953488372093023	1068.74418604651
53	88	temporal+spatial	47	1	876.744680851064
54	88	temporal+spatial+simultaneous	48	0.979166666666667	942.5625
55	89	temporal	46	0.956521739130435	858.45652173913
56	89	temporal+spatial	48	0.958333333333333	805.5
57	89	temporal+spatial+simultaneous	48	0.9375	843.4375
58	90	temporal	48	0.958333333333333	650.208333333333
59	90	temporal+spatial	48	1	634.895833333333
60	90	temporal+spatial+simultaneous	48	1	660
61	92	temporal	47	0.936170212765957	1123.85106382979
62	92	temporal+spatial	48	0.916666666666667	1084.9375
63	92	temporal+spatial+simultaneous	48	0.979166666666667	1057.6875
64	93	temporal	48	0.979166666666667	558.895833333333
65	93	temporal+spatial	48	0.9375	541.333333333333
66	93	temporal+spatial+simultaneous	48	0.979166666666667	557.9375
67	142	temporal	48	0.895833333333333	835.416666666667
68	142	temporal+spatial	48	0.958333333333333	762.875
69	142	temporal+spatial+simultaneous	48	0.958333333333333	810.25
70	145	temporal	48	1	546.458333333333
71	145	temporal+spatial	48	1	522.791666666667
72	145	temporal+spatial+simultaneous	48	1	506.25
73	146	temporal	48	0.916666666666667	1081.85416666667
74	146	temporal+spatial	48	0.875	930.895833333333
75	146	temporal+spatial+simultaneous	48	0.9375	909.479166666667
76	147	temporal	48	0.979166666666667	682.6875
77	147	temporal+spatial	48	0.958333333333333	690.166666666667
78	147	temporal+spatial+simultaneous	48	0.979166666666667	660.916666666667
79	148	temporal	48	0.708333333333333	789.625
80	148	temporal+spatial	48	0.625	721.8125
81	148	temporal+spatial+simultaneous	48	0.770833333333333	803.75
82	149	temporal	46	0.869565217391304	744.086956521739
83	149	temporal+spatial	48	0.979166666666667	701.604166666667
84	149	temporal+spatial+simultaneous	46	0.934782608695652	671.913043478261
85	150	temporal	47	0.978723404255319	1057.21276595745
86	150	temporal+spatial	47	1	989.702127659574
87	150	temporal+spatial+simultaneous	48	1	1019.33333333333
88	151	temporal	48	0.916666666666667	770.291666666667
89	151	temporal+spatial	48	1	669.791666666667
90	151	temporal+spatial+simultaneous	48	1	670.916666666667
91	152	temporal	48	0.916666666666667	1011.29166666667
92	152	temporal+spatial	47	0.893617021276596	1013.74468085106
93	152	temporal+spatial+simultaneous	47	0.957446808510638	996.212765957447
94	153	temporal	48	0.958333333333333	564.666666666667
95	153	temporal+spatial	48	0.9375	550.25
96	153	temporal+spatial+simultaneous	48	1	535.8125
97	154	temporal	46	0.630434782608696	855.478260869565
98	154	temporal+spatial	45	0.8	765.777777777778
99	154	temporal+spatial+simultaneous	48	0.854166666666667	796.895833333333
100	155	temporal	41	0.829268292682927	1272.82926829268
101	155	temporal+spatial	42	0.904761904761905	1115.83333333333
102	155	temporal+spatial+simultaneous	48	0.979166666666667	1095.5
103	158	temporal	48	0.895833333333333	577.875
104	158	temporal+spatial	48	0.875	617.416666666667
105	158	temporal+spatial+simultaneous	48	0.9375	654.104166666667
106	159	temporal	45	0.955555555555556	1003.73333333333
107	159	temporal+spatial	47	0.872340425531915	983.085106382979
108	159	temporal+spatial+simultaneous	46	1	743.565217391304
