# Supplementary material for: Very young infants learn abstract rules in the visual modality
Source: PLoS One. 2018 Jan 2;13(1):e0190185. doi: 10.1371/journal.pone.0190185 (PMC5749756; doi:10.1371/journal.pone.0190185)
Supplement: S1 Data — Data from Experiments 1–4 is available for download. For infant experiments, by-trial and aggregated datasets are included. (ZIP) [file pone.0190185.s001.zip › data/data-exp4-trials.csv]

Participant	Sex	HabituatedRule	HabituatedTrial	HabTime	TestRule	Hab1	Hab2	Hab3	HabSub3	HabSub2	HabSub1	TestBlock	TestTrial	TestOrder	TestLT	TestType	Condition	Discard	Age	VisualStimuli	AuditoryStimuli	HabituatedRuleC
RULE1	M	ABB	7	158.2424	ABA	21.3323	37.3253	19.2263	10.1519	3.7148	15.6957	1	1	1	5.9629	Novel	Dogs-silent	0	3.82	Dogs	Silence	-0.5
RULE1	M	ABB	7	158.2424	ABB	21.3323	37.3253	19.2263	10.1519	3.7148	15.6957	1	2	2	13.7181	Familiar	Dogs-silent	0	3.82	Dogs	Silence	-0.5
RULE1	M	ABB	7	158.2424	ABB	21.3323	37.3253	19.2263	10.1519	3.7148	15.6957	1	3	3	7.3895	Familiar	Dogs-silent	0	3.82	Dogs	Silence	-0.5
RULE1	M	ABB	7	158.2424	ABA	21.3323	37.3253	19.2263	10.1519	3.7148	15.6957	1	4	4	6.5973	Novel	Dogs-silent	0	3.82	Dogs	Silence	-0.5
RULE1	M	ABB	7	158.2424	ABB	21.3323	37.3253	19.2263	10.1519	3.7148	15.6957	2	1	5	8.3406	Familiar	Dogs-silent	0	3.82	Dogs	Silence	-0.5
RULE1	M	ABB	7	158.2424	ABA	21.3323	37.3253	19.2263	10.1519	3.7148	15.6957	2	2	6	2.9977	Novel	Dogs-silent	0	3.82	Dogs	Silence	-0.5
RULE1	M	ABB	7	158.2424	ABB	21.3323	37.3253	19.2263	10.1519	3.7148	15.6957	2	3	7	13.1722	Familiar	Dogs-silent	0	3.82	Dogs	Silence	-0.5
RULE1	M	ABB	7	158.2424	ABA	21.3323	37.3253	19.2263	10.1519	3.7148	15.6957	2	4	8	7.7517	Novel	Dogs-silent	0	3.82	Dogs	Silence	-0.5
RULE11	F	ABB	8	62.4491	ABB	9.8703	7.2161	4.4398	4.6336	2.4178	3.5647	1	1	1	5.0227	Familiar	Dogs-silent	0	4.97	Dogs	Silence	-0.5
RULE11	F	ABB	8	62.4491	ABB	9.8703	7.2161	4.4398	4.6336	2.4178	3.5647	1	2	2	7.4203	Familiar	Dogs-silent	0	4.97	Dogs	Silence	-0.5
RULE11	F	ABB	8	62.4491	ABA	9.8703	7.2161	4.4398	4.6336	2.4178	3.5647	1	3	3	8.4751	Novel	Dogs-silent	0	4.97	Dogs	Silence	-0.5
RULE11	F	ABB	8	62.4491	ABA	9.8703	7.2161	4.4398	4.6336	2.4178	3.5647	1	4	4	2.7766	Novel	Dogs-silent	0	4.97	Dogs	Silence	-0.5
RULE11	F	ABB	8	62.4491	ABA	9.8703	7.2161	4.4398	4.6336	2.4178	3.5647	2	1	5	2.9172	Novel	Dogs-silent	0	4.97	Dogs	Silence	-0.5
RULE11	F	ABB	8	62.4491	ABA	9.8703	7.2161	4.4398	4.6336	2.4178	3.5647	2	2	6	3.5536	Novel	Dogs-silent	0	4.97	Dogs	Silence	-0.5
RULE11	F	ABB	8	62.4491	ABB	9.8703	7.2161	4.4398	4.6336	2.4178	3.5647	2	3	7	5.8211	Familiar	Dogs-silent	0	4.97	Dogs	Silence	-0.5
RULE12	F	ABA	25	195.84812	ABB	1.6093	0.52642	3.5571	40.0531	10.3355	3.552	1	1	1	3.0909	Novel	Dogs-silent	0	4.8	Dogs	Silence	0.5
RULE12	F	ABA	25	195.84812	ABB	1.6093	0.52642	3.5571	40.0531	10.3355	3.552	1	2	2	5.3987	Novel	Dogs-silent	0	4.8	Dogs	Silence	0.5
RULE12	F	ABA	25	195.84812	ABA	1.6093	0.52642	3.5571	40.0531	10.3355	3.552	1	3	3	3.5523	Familiar	Dogs-silent	0	4.8	Dogs	Silence	0.5
RULE12	F	ABA	25	195.84812	ABA	1.6093	0.52642	3.5571	40.0531	10.3355	3.552	1	4	4	4.9828	Familiar	Dogs-silent	0	4.8	Dogs	Silence	0.5
RULE12	F	ABA	25	195.84812	ABA	1.6093	0.52642	3.5571	40.0531	10.3355	3.552	2	1	5	3.5651	Familiar	Dogs-silent	0	4.8	Dogs	Silence	0.5
RULE12	F	ABA	25	195.84812	ABB	1.6093	0.52642	3.5571	40.0531	10.3355	3.552	2	3	7	2.7987	Novel	Dogs-silent	0	4.8	Dogs	Silence	0.5
RULE15	F	ABB	9	48.374	ABB	4.872	9.6439	7.8535	4.476	3.5629	2.7175	1	1	1	3.3547	Familiar	Dogs-silent	0	4.42	Dogs	Silence	-0.5
RULE15	F	ABB	9	48.374	ABA	4.872	9.6439	7.8535	4.476	3.5629	2.7175	1	2	2	9.7616	Novel	Dogs-silent	0	4.42	Dogs	Silence	-0.5
RULE15	F	ABB	9	48.374	ABB	4.872	9.6439	7.8535	4.476	3.5629	2.7175	1	3	3	5.5614	Familiar	Dogs-silent	0	4.42	Dogs	Silence	-0.5
RULE15	F	ABB	9	48.374	ABA	4.872	9.6439	7.8535	4.476	3.5629	2.7175	1	4	4	2.7473	Novel	Dogs-silent	0	4.42	Dogs	Silence	-0.5
RULE15	F	ABB	9	48.374	ABA	4.872	9.6439	7.8535	4.476	3.5629	2.7175	2	1	5	2.833	Novel	Dogs-silent	0	4.42	Dogs	Silence	-0.5
RULE15	F	ABB	9	48.374	ABB	4.872	9.6439	7.8535	4.476	3.5629	2.7175	2	2	6	3.5535	Familiar	Dogs-silent	0	4.42	Dogs	Silence	-0.5
RULE15	F	ABB	9	48.374	ABA	4.872	9.6439	7.8535	4.476	3.5629	2.7175	2	3	7	2.6102	Novel	Dogs-silent	0	4.42	Dogs	Silence	-0.5
RULE15	F	ABB	9	48.374	ABB	4.872	9.6439	7.8535	4.476	3.5629	2.7175	2	4	8	3.5651	Familiar	Dogs-silent	0	4.42	Dogs	Silence	-0.5
RULE16	M	ABA	6	153.0216	ABA	23.4477	88.2889	14.3659	18.7097	4.6435	3.5659	1	1	1	7.9613	Familiar	Dogs-silent	0	3.45	Dogs	Silence	0.5
RULE16	M	ABA	6	153.0216	ABB	23.4477	88.2889	14.3659	18.7097	4.6435	3.5659	1	2	2	4.211	Novel	Dogs-silent	0	3.45	Dogs	Silence	0.5
RULE16	M	ABA	6	153.0216	ABB	23.4477	88.2889	14.3659	18.7097	4.6435	3.5659	1	3	3	8.644	Novel	Dogs-silent	0	3.45	Dogs	Silence	0.5
RULE16	M	ABA	6	153.0216	ABA	23.4477	88.2889	14.3659	18.7097	4.6435	3.5659	1	4	4	3.7042	Familiar	Dogs-silent	0	3.45	Dogs	Silence	0.5
RULE16	M	ABA	6	153.0216	ABB	23.4477	88.2889	14.3659	18.7097	4.6435	3.5659	2	1	5	4.7206	Novel	Dogs-silent	0	3.45	Dogs	Silence	0.5
RULE16	M	ABA	6	153.0216	ABA	23.4477	88.2889	14.3659	18.7097	4.6435	3.5659	2	2	6	2.7563	Familiar	Dogs-silent	0	3.45	Dogs	Silence	0.5
RULE16	M	ABA	6	153.0216	ABA	23.4477	88.2889	14.3659	18.7097	4.6435	3.5659	2	3	7	3.5646	Familiar	Dogs-silent	0	3.45	Dogs	Silence	0.5
RULE16	M	ABA	6	153.0216	ABB	23.4477	88.2889	14.3659	18.7097	4.6435	3.5659	2	4	8	3.5657	Novel	Dogs-silent	0	3.45	Dogs	Silence	0.5
RULE17	M	ABB	9	228.5092	ABA	29.0316	52.6482	34.8341	14.2931	3.0217	7.1838	1	2	2	19.2877	Novel	Dogs-silent	0	3.75	Dogs	Silence	-0.5
RULE17	M	ABB	9	228.5092	ABB	29.0316	52.6482	34.8341	14.2931	3.0217	7.1838	1	3	3	14.0457	Familiar	Dogs-silent	0	3.75	Dogs	Silence	-0.5
RULE17	M	ABB	9	228.5092	ABA	29.0316	52.6482	34.8341	14.2931	3.0217	7.1838	1	4	4	6.5935	Novel	Dogs-silent	0	3.75	Dogs	Silence	-0.5
RULE17	M	ABB	9	228.5092	ABA	29.0316	52.6482	34.8341	14.2931	3.0217	7.1838	2	2	6	3.5654	Novel	Dogs-silent	0	3.75	Dogs	Silence	-0.5
RULE17	M	ABB	9	228.5092	ABB	29.0316	52.6482	34.8341	14.2931	3.0217	7.1838	2	3	7	2.5852	Familiar	Dogs-silent	0	3.75	Dogs	Silence	-0.5
RULE17	M	ABB	9	228.5092	ABA	29.0316	52.6482	34.8341	14.2931	3.0217	7.1838	2	4	8	3.567	Novel	Dogs-silent	0	3.75	Dogs	Silence	-0.5
RULE19	F	ABB	6	18.9746	ABA	7.0632	3.215	3.4365	1.8996	1.6845	1.6758	1	1	1	4.3186	Novel	Dogs-silent	0	4.84	Dogs	Silence	-0.5
RULE19	F	ABB	6	18.9746	ABA	7.0632	3.215	3.4365	1.8996	1.6845	1.6758	1	4	4	15.1744	Novel	Dogs-silent	0	4.84	Dogs	Silence	-0.5
RULE19	F	ABB	6	18.9746	ABB	7.0632	3.215	3.4365	1.8996	1.6845	1.6758	2	1	5	5.7988	Familiar	Dogs-silent	0	4.84	Dogs	Silence	-0.5
RULE19	F	ABB	6	18.9746	ABB	7.0632	3.215	3.4365	1.8996	1.6845	1.6758	2	2	6	8.4066	Familiar	Dogs-silent	0	4.84	Dogs	Silence	-0.5
RULE19	F	ABB	6	18.9746	ABA	7.0632	3.215	3.4365	1.8996	1.6845	1.6758	2	3	7	4.2157	Novel	Dogs-silent	0	4.84	Dogs	Silence	-0.5
RULE21	M	ABB	11	68.7029	ABB	8.9916	3.8971	14.0867	4.5562	4.4399	4.2544	1	1	1	5.8924	Familiar	Dogs-silent	0	4.8	Dogs	Silence	-0.5
RULE21	M	ABB	11	68.7029	ABA	8.9916	3.8971	14.0867	4.5562	4.4399	4.2544	1	2	2	3.2175	Novel	Dogs-silent	0	4.8	Dogs	Silence	-0.5
RULE21	M	ABB	11	68.7029	ABA	8.9916	3.8971	14.0867	4.5562	4.4399	4.2544	1	3	3	16.0301	Novel	Dogs-silent	0	4.8	Dogs	Silence	-0.5
RULE21	M	ABB	11	68.7029	ABB	8.9916	3.8971	14.0867	4.5562	4.4399	4.2544	1	4	4	10.637	Familiar	Dogs-silent	0	4.8	Dogs	Silence	-0.5
RULE21	M	ABB	11	68.7029	ABA	8.9916	3.8971	14.0867	4.5562	4.4399	4.2544	2	1	5	6.1104	Novel	Dogs-silent	0	4.8	Dogs	Silence	-0.5
RULE21	M	ABB	11	68.7029	ABA	8.9916	3.8971	14.0867	4.5562	4.4399	4.2544	2	2	6	3.1377	Novel	Dogs-silent	0	4.8	Dogs	Silence	-0.5
RULE21	M	ABB	11	68.7029	ABB	8.9916	3.8971	14.0867	4.5562	4.4399	4.2544	2	3	7	3.6611	Familiar	Dogs-silent	0	4.8	Dogs	Silence	-0.5
RULE21	M	ABB	11	68.7029	ABB	8.9916	3.8971	14.0867	4.5562	4.4399	4.2544	2	4	8	9.4788	Familiar	Dogs-silent	0	4.8	Dogs	Silence	-0.5
RULE25	M	ABA	6	170.1488	ABA	9.7748	97.8494	16.7039	21.5032	13.265	11.0525	1	1	1	6.5822	Familiar	Dogs-speech	0	3.39	Dogs	Speech	0.5
RULE25	M	ABA	6	170.1488	ABB	9.7748	97.8494	16.7039	21.5032	13.265	11.0525	1	2	2	3.5521	Novel	Dogs-speech	0	3.39	Dogs	Speech	0.5
RULE25	M	ABA	6	170.1488	ABB	9.7748	97.8494	16.7039	21.5032	13.265	11.0525	1	3	3	2.6545	Novel	Dogs-speech	0	3.39	Dogs	Speech	0.5
RULE25	M	ABA	6	170.1488	ABA	9.7748	97.8494	16.7039	21.5032	13.265	11.0525	1	4	4	4.748	Familiar	Dogs-speech	0	3.39	Dogs	Speech	0.5
RULE26	M	ABB	17	133.0955	ABA	6.9107	18.6054	7.6725	7.6647	1.3351	3.1792	1	1	1	4.4671	Novel	Dogs-speech	0	4.9	Dogs	Speech	-0.5
RULE26	M	ABB	17	133.0955	ABA	6.9107	18.6054	7.6725	7.6647	1.3351	3.1792	1	2	2	5.2291	Novel	Dogs-speech	0	4.9	Dogs	Speech	-0.5
RULE26	M	ABB	17	133.0955	ABB	6.9107	18.6054	7.6725	7.6647	1.3351	3.1792	1	4	4	2.5821	Familiar	Dogs-speech	0	4.9	Dogs	Speech	-0.5
RULE26	M	ABB	17	133.0955	ABB	6.9107	18.6054	7.6725	7.6647	1.3351	3.1792	2	1	5	3.3485	Familiar	Dogs-speech	0	4.9	Dogs	Speech	-0.5
RULE26	M	ABB	17	133.0955	ABB	6.9107	18.6054	7.6725	7.6647	1.3351	3.1792	2	2	6	4.2764	Familiar	Dogs-speech	0	4.9	Dogs	Speech	-0.5
RULE27	M	ABA	6	119.5331	ABA	75.4752	5.6733	18.3535	6.8986	11.7842	1.3483	1	1	1	22.0108	Familiar	Dogs-speech	0	4.41	Dogs	Speech	0.5
RULE27	M	ABA	6	119.5331	ABB	75.4752	5.6733	18.3535	6.8986	11.7842	1.3483	1	2	2	3.9838	Novel	Dogs-speech	0	4.41	Dogs	Speech	0.5
RULE27	M	ABA	6	119.5331	ABA	75.4752	5.6733	18.3535	6.8986	11.7842	1.3483	1	3	3	8.265	Familiar	Dogs-speech	0	4.41	Dogs	Speech	0.5
RULE27	M	ABA	6	119.5331	ABB	75.4752	5.6733	18.3535	6.8986	11.7842	1.3483	1	4	4	15.1837	Novel	Dogs-speech	0	4.41	Dogs	Speech	0.5
RULE27	M	ABA	6	119.5331	ABB	75.4752	5.6733	18.3535	6.8986	11.7842	1.3483	2	1	5	5.9881	Novel	Dogs-speech	0	4.41	Dogs	Speech	0.5
RULE27	M	ABA	6	119.5331	ABA	75.4752	5.6733	18.3535	6.8986	11.7842	1.3483	2	2	6	7.2601	Familiar	Dogs-speech	0	4.41	Dogs	Speech	0.5
RULE27	M	ABA	6	119.5331	ABB	75.4752	5.6733	18.3535	6.8986	11.7842	1.3483	2	3	7	2.5258	Novel	Dogs-speech	0	4.41	Dogs	Speech	0.5
RULE27	M	ABA	6	119.5331	ABA	75.4752	5.6733	18.3535	6.8986	11.7842	1.3483	2	4	8	23.0752	Familiar	Dogs-speech	0	4.41	Dogs	Speech	0.5
RULE29	F	ABB	6	32.4534	ABB	3.3009	7.1601	12.2971	1.3447	4.371	3.9796	1	1	1	2.7417	Familiar	Dogs-speech	0	4.93	Dogs	Speech	-0.5
RULE29	F	ABB	6	32.4534	ABA	3.3009	7.1601	12.2971	1.3447	4.371	3.9796	1	2	2	4.203	Novel	Dogs-speech	0	4.93	Dogs	Speech	-0.5
RULE29	F	ABB	6	32.4534	ABA	3.3009	7.1601	12.2971	1.3447	4.371	3.9796	1	3	3	3.05	Novel	Dogs-speech	0	4.93	Dogs	Speech	-0.5
RULE29	F	ABB	6	32.4534	ABB	3.3009	7.1601	12.2971	1.3447	4.371	3.9796	2	2	6	2.9215	Familiar	Dogs-speech	0	4.93	Dogs	Speech	-0.5
RULE29	F	ABB	6	32.4534	ABB	3.3009	7.1601	12.2971	1.3447	4.371	3.9796	2	3	7	2.8397	Familiar	Dogs-speech	0	4.93	Dogs	Speech	-0.5
RULE29	F	ABB	6	32.4534	ABA	3.3009	7.1601	12.2971	1.3447	4.371	3.9796	2	4	8	10.3891	Novel	Dogs-speech	0	4.93	Dogs	Speech	-0.5
RULE32	M	ABA	12	170.1071	ABA	1.7869	3.679	16.7288	1.3352	5.9681	1.6286	1	3	3	3.942	Familiar	Dogs-speech	0	3.99	Dogs	Speech	0.5
RULE32	M	ABA	12	170.1071	ABB	1.7869	3.679	16.7288	1.3352	5.9681	1.6286	1	4	4	2.8878	Novel	Dogs-speech	0	3.99	Dogs	Speech	0.5
RULE32	M	ABA	12	170.1071	ABB	1.7869	3.679	16.7288	1.3352	5.9681	1.6286	2	1	5	3.2529	Novel	Dogs-speech	0	3.99	Dogs	Speech	0.5
RULE32	M	ABA	12	170.1071	ABA	1.7869	3.679	16.7288	1.3352	5.9681	1.6286	2	2	6	7.4859	Familiar	Dogs-speech	0	3.99	Dogs	Speech	0.5
RULE32	M	ABA	12	170.1071	ABB	1.7869	3.679	16.7288	1.3352	5.9681	1.6286	2	3	7	8.7863	Novel	Dogs-speech	0	3.99	Dogs	Speech	0.5
RULE33	M	ABB	6	51.4331	ABB	17.9018	14.0137	10.3822	3.9515	1.3347	3.8492	1	1	1	6.3046	Familiar	Dogs-speech	0	3	Dogs	Speech	-0.5
RULE33	M	ABB	6	51.4331	ABA	17.9018	14.0137	10.3822	3.9515	1.3347	3.8492	1	2	2	12.7753	Novel	Dogs-speech	0	3	Dogs	Speech	-0.5
RULE33	M	ABB	6	51.4331	ABA	17.9018	14.0137	10.3822	3.9515	1.3347	3.8492	1	3	3	15.2475	Novel	Dogs-speech	0	3	Dogs	Speech	-0.5
RULE33	M	ABB	6	51.4331	ABB	17.9018	14.0137	10.3822	3.9515	1.3347	3.8492	1	4	4	13.7504	Familiar	Dogs-speech	0	3	Dogs	Speech	-0.5
RULE33	M	ABB	6	51.4331	ABB	17.9018	14.0137	10.3822	3.9515	1.3347	3.8492	2	1	5	27.3635	Familiar	Dogs-speech	0	3	Dogs	Speech	-0.5
RULE33	M	ABB	6	51.4331	ABA	17.9018	14.0137	10.3822	3.9515	1.3347	3.8492	2	2	6	24.4006	Novel	Dogs-speech	0	3	Dogs	Speech	-0.5
RULE33	M	ABB	6	51.4331	ABA	17.9018	14.0137	10.3822	3.9515	1.3347	3.8492	2	3	7	4.175	Novel	Dogs-speech	0	3	Dogs	Speech	-0.5
RULE34	F	ABA	7	94.685	ABB	13.9689	29.9091	10.7135	4.6143	1.7471	11.0251	1	1	1	10.4993	Novel	Dogs-speech	0	3.42	Dogs	Speech	0.5
RULE34	F	ABA	7	94.685	ABB	13.9689	29.9091	10.7135	4.6143	1.7471	11.0251	1	2	2	4.177	Novel	Dogs-speech	0	3.42	Dogs	Speech	0.5
RULE34	F	ABA	7	94.685	ABA	13.9689	29.9091	10.7135	4.6143	1.7471	11.0251	1	3	3	7.1844	Familiar	Dogs-speech	0	3.42	Dogs	Speech	0.5
RULE34	F	ABA	7	94.685	ABA	13.9689	29.9091	10.7135	4.6143	1.7471	11.0251	2	1	5	5.2346	Familiar	Dogs-speech	0	3.42	Dogs	Speech	0.5
RULE34	F	ABA	7	94.685	ABB	13.9689	29.9091	10.7135	4.6143	1.7471	11.0251	2	2	6	6.5785	Novel	Dogs-speech	0	3.42	Dogs	Speech	0.5
RULE34	F	ABA	7	94.685	ABA	13.9689	29.9091	10.7135	4.6143	1.7471	11.0251	2	3	7	3.9486	Familiar	Dogs-speech	0	3.42	Dogs	Speech	0.5
RULE34	F	ABA	7	94.685	ABB	13.9689	29.9091	10.7135	4.6143	1.7471	11.0251	2	4	8	4.3706	Novel	Dogs-speech	0	3.42	Dogs	Speech	0.5
RULE35	M	ABB	10	133.6045	ABB	21.8743	6.6258	30.7844	5.8722	5.9773	6.9965	1	1	1	4.6063	Familiar	Dogs-speech	0	4.64	Dogs	Speech	-0.5
RULE35	M	ABB	10	133.6045	ABA	21.8743	6.6258	30.7844	5.8722	5.9773	6.9965	1	2	2	2.6974	Novel	Dogs-speech	0	4.64	Dogs	Speech	-0.5
RULE35	M	ABB	10	133.6045	ABB	21.8743	6.6258	30.7844	5.8722	5.9773	6.9965	1	3	3	4.3563	Familiar	Dogs-speech	0	4.64	Dogs	Speech	-0.5
RULE35	M	ABB	10	133.6045	ABA	21.8743	6.6258	30.7844	5.8722	5.9773	6.9965	2	2	6	6.5977	Novel	Dogs-speech	0	4.64	Dogs	Speech	-0.5
RULE35	M	ABB	10	133.6045	ABB	21.8743	6.6258	30.7844	5.8722	5.9773	6.9965	2	3	7	4.6425	Familiar	Dogs-speech	0	4.64	Dogs	Speech	-0.5
RULE35	M	ABB	10	133.6045	ABB	21.8743	6.6258	30.7844	5.8722	5.9773	6.9965	2	4	8	6.5837	Familiar	Dogs-speech	0	4.64	Dogs	Speech	-0.5
RULE36	M	ABA	6	184.9029	ABA	23.3762	21.8648	95.3593	15.6536	15.6832	12.9658	1	1	1	28.2569	Familiar	Dogs-speech	0	4.44	Dogs	Speech	0.5
RULE36	M	ABA	6	184.9029	ABB	23.3762	21.8648	95.3593	15.6536	15.6832	12.9658	1	2	2	4.3627	Novel	Dogs-speech	0	4.44	Dogs	Speech	0.5
RULE36	M	ABA	6	184.9029	ABB	23.3762	21.8648	95.3593	15.6536	15.6832	12.9658	1	3	3	8.8888	Novel	Dogs-speech	0	4.44	Dogs	Speech	0.5
RULE36	M	ABA	6	184.9029	ABA	23.3762	21.8648	95.3593	15.6536	15.6832	12.9658	1	4	4	10.0867	Familiar	Dogs-speech	0	4.44	Dogs	Speech	0.5
RULE36	M	ABA	6	184.9029	ABB	23.3762	21.8648	95.3593	15.6536	15.6832	12.9658	2	1	5	7.8284	Novel	Dogs-speech	0	4.44	Dogs	Speech	0.5
RULE36	M	ABA	6	184.9029	ABA	23.3762	21.8648	95.3593	15.6536	15.6832	12.9658	2	2	6	6.8704	Familiar	Dogs-speech	0	4.44	Dogs	Speech	0.5
RULE36	M	ABA	6	184.9029	ABB	23.3762	21.8648	95.3593	15.6536	15.6832	12.9658	2	3	7	4.3672	Novel	Dogs-speech	0	4.44	Dogs	Speech	0.5
RULE36	M	ABA	6	184.9029	ABA	23.3762	21.8648	95.3593	15.6536	15.6832	12.9658	2	4	8	16.1804	Familiar	Dogs-speech	0	4.44	Dogs	Speech	0.5
RULE4	M	ABA	9	111.6089	ABA	14.1911	17.7148	18.0083	10.6456	1.8072	10.0911	1	1	1	7.672	Familiar	Dogs-silent	0	4.01	Dogs	Silence	0.5
RULE4	M	ABA	9	111.6089	ABA	14.1911	17.7148	18.0083	10.6456	1.8072	10.0911	1	2	2	5.3975	Familiar	Dogs-silent	0	4.01	Dogs	Silence	0.5
RULE4	M	ABA	9	111.6089	ABB	14.1911	17.7148	18.0083	10.6456	1.8072	10.0911	1	3	3	4.2451	Novel	Dogs-silent	0	4.01	Dogs	Silence	0.5
RULE4	M	ABA	9	111.6089	ABB	14.1911	17.7148	18.0083	10.6456	1.8072	10.0911	1	4	4	6.5133	Novel	Dogs-silent	0	4.01	Dogs	Silence	0.5
RULE4	M	ABA	9	111.6089	ABB	14.1911	17.7148	18.0083	10.6456	1.8072	10.0911	2	1	5	7.7668	Novel	Dogs-silent	0	4.01	Dogs	Silence	0.5
RULE4	M	ABA	9	111.6089	ABA	14.1911	17.7148	18.0083	10.6456	1.8072	10.0911	2	2	6	9.9925	Familiar	Dogs-silent	0	4.01	Dogs	Silence	0.5
RULE4	M	ABA	9	111.6089	ABA	14.1911	17.7148	18.0083	10.6456	1.8072	10.0911	2	3	7	7.3802	Familiar	Dogs-silent	0	4.01	Dogs	Silence	0.5
RULE40	M	ABA	8	207.5186	ABB	3.2798	63.9855	5.8924	16.2836	12.961	6.2415	1	1	1	8.1135	Novel	Dogs-speech	0	4.34	Dogs	Speech	0.5
RULE40	M	ABA	8	207.5186	ABA	3.2798	63.9855	5.8924	16.2836	12.961	6.2415	1	2	2	6.0545	Familiar	Dogs-speech	0	4.34	Dogs	Speech	0.5
RULE40	M	ABA	8	207.5186	ABA	3.2798	63.9855	5.8924	16.2836	12.961	6.2415	1	3	3	6.4067	Familiar	Dogs-speech	0	4.34	Dogs	Speech	0.5
RULE40	M	ABA	8	207.5186	ABB	3.2798	63.9855	5.8924	16.2836	12.961	6.2415	1	4	4	5.0341	Novel	Dogs-speech	0	4.34	Dogs	Speech	0.5
RULE40	M	ABA	8	207.5186	ABB	3.2798	63.9855	5.8924	16.2836	12.961	6.2415	2	1	5	3.6019	Novel	Dogs-speech	0	4.34	Dogs	Speech	0.5
RULE40	M	ABA	8	207.5186	ABA	3.2798	63.9855	5.8924	16.2836	12.961	6.2415	2	2	6	4.4413	Familiar	Dogs-speech	0	4.34	Dogs	Speech	0.5
RULE40	M	ABA	8	207.5186	ABA	3.2798	63.9855	5.8924	16.2836	12.961	6.2415	2	3	7	3.9323	Familiar	Dogs-speech	0	4.34	Dogs	Speech	0.5
RULE40	M	ABA	8	207.5186	ABB	3.2798	63.9855	5.8924	16.2836	12.961	6.2415	2	4	8	4.5231	Novel	Dogs-speech	0	4.34	Dogs	Speech	0.5
RULE43	F	ABB	6	73.4056	ABB	18.3854	10.4549	28.1377	3.8922	9.8321	2.7033	1	1	1	10.1959	Familiar	Dogs-speech	0	3.98	Dogs	Speech	-0.5
RULE43	F	ABB	6	73.4056	ABA	18.3854	10.4549	28.1377	3.8922	9.8321	2.7033	1	3	3	8.3605	Novel	Dogs-speech	0	3.98	Dogs	Speech	-0.5
RULE43	F	ABB	6	73.4056	ABB	18.3854	10.4549	28.1377	3.8922	9.8321	2.7033	2	1	5	11.5122	Familiar	Dogs-speech	0	3.98	Dogs	Speech	-0.5
RULE43	F	ABB	6	73.4056	ABB	18.3854	10.4549	28.1377	3.8922	9.8321	2.7033	2	2	6	2.8361	Familiar	Dogs-speech	0	3.98	Dogs	Speech	-0.5
RULE43	F	ABB	6	73.4056	ABA	18.3854	10.4549	28.1377	3.8922	9.8321	2.7033	2	3	7	2.6413	Novel	Dogs-speech	0	3.98	Dogs	Speech	-0.5
RULE43	F	ABB	6	73.4056	ABA	18.3854	10.4549	28.1377	3.8922	9.8321	2.7033	2	4	8	2.8679	Novel	Dogs-speech	0	3.98	Dogs	Speech	-0.5
RULE46	F	ABA	6	167.1461	ABA	19.2333	5.6584	89.5657	12.3062	25.1181	15.2644	1	1	1	11.6086	Familiar	Dogs-speech	0	4.87	Dogs	Speech	0.5
RULE46	F	ABA	6	167.1461	ABB	19.2333	5.6584	89.5657	12.3062	25.1181	15.2644	1	2	2	3.5652	Novel	Dogs-speech	0	4.87	Dogs	Speech	0.5
RULE46	F	ABA	6	167.1461	ABB	19.2333	5.6584	89.5657	12.3062	25.1181	15.2644	1	3	3	2.7257	Novel	Dogs-speech	0	4.87	Dogs	Speech	0.5
RULE46	F	ABA	6	167.1461	ABA	19.2333	5.6584	89.5657	12.3062	25.1181	15.2644	1	4	4	9.6291	Familiar	Dogs-speech	0	4.87	Dogs	Speech	0.5
RULE46	F	ABA	6	167.1461	ABA	19.2333	5.6584	89.5657	12.3062	25.1181	15.2644	2	1	5	6.9145	Familiar	Dogs-speech	0	4.87	Dogs	Speech	0.5
RULE46	F	ABA	6	167.1461	ABB	19.2333	5.6584	89.5657	12.3062	25.1181	15.2644	2	2	6	13.8466	Novel	Dogs-speech	0	4.87	Dogs	Speech	0.5
RULE46	F	ABA	6	167.1461	ABA	19.2333	5.6584	89.5657	12.3062	25.1181	15.2644	2	3	7	8.015	Familiar	Dogs-speech	0	4.87	Dogs	Speech	0.5
RULE46	F	ABA	6	167.1461	ABB	19.2333	5.6584	89.5657	12.3062	25.1181	15.2644	2	4	8	4.8425	Novel	Dogs-speech	0	4.87	Dogs	Speech	0.5
RULE47	M	ABB	7	54.1145	ABA	12.6817	7.4867	14.2503	6.6267	5.2075	2.3315	1	1	1	5.4874	Novel	Dogs-speech	0	3.39	Dogs	Speech	-0.5
RULE47	M	ABB	7	54.1145	ABB	12.6817	7.4867	14.2503	6.6267	5.2075	2.3315	1	4	4	64.7251	Familiar	Dogs-speech	0	3.39	Dogs	Speech	-0.5
RULE47	M	ABB	7	54.1145	ABB	12.6817	7.4867	14.2503	6.6267	5.2075	2.3315	2	1	5	26.0124	Familiar	Dogs-speech	0	3.39	Dogs	Speech	-0.5
RULE47	M	ABB	7	54.1145	ABB	12.6817	7.4867	14.2503	6.6267	5.2075	2.3315	2	2	6	3.7885	Familiar	Dogs-speech	0	3.39	Dogs	Speech	-0.5
RULE47	M	ABB	7	54.1145	ABA	12.6817	7.4867	14.2503	6.6267	5.2075	2.3315	2	3	7	9.613	Novel	Dogs-speech	0	3.39	Dogs	Speech	-0.5
RULE47	M	ABB	7	54.1145	ABA	12.6817	7.4867	14.2503	6.6267	5.2075	2.3315	2	4	8	8.0603	Novel	Dogs-speech	0	3.39	Dogs	Speech	-0.5
RULE48	F	ABB	7	183.5496	ABB	21.5977	9.8227	55.1867	17.2647	12.9393	11.1025	1	1	1	18.7395	Familiar	Dogs-speech	0	3.59	Dogs	Speech	-0.5
RULE48	F	ABB	7	183.5496	ABB	21.5977	9.8227	55.1867	17.2647	12.9393	11.1025	1	2	2	65.0545	Familiar	Dogs-speech	0	3.59	Dogs	Speech	-0.5
RULE48	F	ABB	7	183.5496	ABA	21.5977	9.8227	55.1867	17.2647	12.9393	11.1025	1	3	3	15.4196	Novel	Dogs-speech	0	3.59	Dogs	Speech	-0.5
RULE48	F	ABB	7	183.5496	ABA	21.5977	9.8227	55.1867	17.2647	12.9393	11.1025	1	4	4	2.9802	Novel	Dogs-speech	0	3.59	Dogs	Speech	-0.5
RULE48	F	ABB	7	183.5496	ABB	21.5977	9.8227	55.1867	17.2647	12.9393	11.1025	2	1	5	9.1169	Familiar	Dogs-speech	0	3.59	Dogs	Speech	-0.5
RULE48	F	ABB	7	183.5496	ABA	21.5977	9.8227	55.1867	17.2647	12.9393	11.1025	2	2	6	14.0607	Novel	Dogs-speech	0	3.59	Dogs	Speech	-0.5
RULE48	F	ABB	7	183.5496	ABA	21.5977	9.8227	55.1867	17.2647	12.9393	11.1025	2	3	7	18.1568	Novel	Dogs-speech	0	3.59	Dogs	Speech	-0.5
RULE48	F	ABB	7	183.5496	ABB	21.5977	9.8227	55.1867	17.2647	12.9393	11.1025	2	4	8	2.9136	Familiar	Dogs-speech	0	3.59	Dogs	Speech	-0.5
RULE5	F	ABB	14	177.80594	ABB	0.87124	17.2078	16.1588	1.3168	3.9507	2.6276	1	1	1	10.2608	Familiar	Dogs-silent	0	3.91	Dogs	Silence	-0.5
RULE5	F	ABB	14	177.80594	ABB	0.87124	17.2078	16.1588	1.3168	3.9507	2.6276	1	4	4	5.7722	Familiar	Dogs-silent	0	3.91	Dogs	Silence	-0.5
RULE5	F	ABB	14	177.80594	ABA	0.87124	17.2078	16.1588	1.3168	3.9507	2.6276	2	1	5	5.3605	Novel	Dogs-silent	0	3.91	Dogs	Silence	-0.5
RULE5	F	ABB	14	177.80594	ABB	0.87124	17.2078	16.1588	1.3168	3.9507	2.6276	2	3	7	26.8166	Familiar	Dogs-silent	0	3.91	Dogs	Silence	-0.5
RULE5	F	ABB	14	177.80594	ABA	0.87124	17.2078	16.1588	1.3168	3.9507	2.6276	2	4	8	17.0287	Novel	Dogs-silent	0	3.91	Dogs	Silence	-0.5
RULE50	M	ABB	9	55.1641	ABA	1.799	12.1737	1.9033	1.7394	3.1416	1.7171	1	1	1	6.9406	Novel	Dogs-speech	0	3.22	Dogs	Speech	-0.5
RULE50	M	ABB	9	55.1641	ABB	1.799	12.1737	1.9033	1.7394	3.1416	1.7171	1	2	2	4.6316	Familiar	Dogs-speech	0	3.22	Dogs	Speech	-0.5
RULE50	M	ABB	9	55.1641	ABA	1.799	12.1737	1.9033	1.7394	3.1416	1.7171	2	2	6	13.802	Novel	Dogs-speech	0	3.22	Dogs	Speech	-0.5
RULE50	M	ABB	9	55.1641	ABB	1.799	12.1737	1.9033	1.7394	3.1416	1.7171	2	3	7	5.8027	Familiar	Dogs-speech	0	3.22	Dogs	Speech	-0.5
RULE51	M	ABA	19	182.0618	ABB	1.6231	15.665	14.3437	3.1964	4.5252	3.2574	1	1	1	5.7124	Novel	Dogs-speech	0	3.8	Dogs	Speech	0.5
RULE51	M	ABA	19	182.0618	ABA	1.6231	15.665	14.3437	3.1964	4.5252	3.2574	1	2	2	3.2687	Familiar	Dogs-speech	0	3.8	Dogs	Speech	0.5
RULE51	M	ABA	19	182.0618	ABB	1.6231	15.665	14.3437	3.1964	4.5252	3.2574	1	4	4	4.0525	Novel	Dogs-speech	0	3.8	Dogs	Speech	0.5
RULE51	M	ABA	19	182.0618	ABA	1.6231	15.665	14.3437	3.1964	4.5252	3.2574	2	1	5	4.0984	Familiar	Dogs-speech	0	3.8	Dogs	Speech	0.5
RULE51	M	ABA	19	182.0618	ABB	1.6231	15.665	14.3437	3.1964	4.5252	3.2574	2	2	6	3.9624	Novel	Dogs-speech	0	3.8	Dogs	Speech	0.5
RULE51	M	ABA	19	182.0618	ABB	1.6231	15.665	14.3437	3.1964	4.5252	3.2574	2	3	7	4.326	Novel	Dogs-speech	0	3.8	Dogs	Speech	0.5
RULE51	M	ABA	19	182.0618	ABA	1.6231	15.665	14.3437	3.1964	4.5252	3.2574	2	4	8	14.2403	Familiar	Dogs-speech	0	3.8	Dogs	Speech	0.5
RULE52	M	ABB	7	50.6641	ABB	10.2819	6.2384	16.0941	4.8503	2.2805	1.618	1	2	2	6.7391	Familiar	Dogs-speech	0	4.7	Dogs	Speech	-0.5
RULE52	M	ABB	7	50.6641	ABA	10.2819	6.2384	16.0941	4.8503	2.2805	1.618	1	3	3	12.3166	Novel	Dogs-speech	0	4.7	Dogs	Speech	-0.5
RULE52	M	ABB	7	50.6641	ABA	10.2819	6.2384	16.0941	4.8503	2.2805	1.618	1	4	4	10.5045	Novel	Dogs-speech	0	4.7	Dogs	Speech	-0.5
RULE52	M	ABB	7	50.6641	ABA	10.2819	6.2384	16.0941	4.8503	2.2805	1.618	2	1	5	7.3688	Novel	Dogs-speech	0	4.7	Dogs	Speech	-0.5
RULE52	M	ABB	7	50.6641	ABB	10.2819	6.2384	16.0941	4.8503	2.2805	1.618	2	2	6	7.82	Familiar	Dogs-speech	0	4.7	Dogs	Speech	-0.5
RULE52	M	ABB	7	50.6641	ABA	10.2819	6.2384	16.0941	4.8503	2.2805	1.618	2	3	7	6.3373	Novel	Dogs-speech	0	4.7	Dogs	Speech	-0.5
RULE52	M	ABB	7	50.6641	ABB	10.2819	6.2384	16.0941	4.8503	2.2805	1.618	2	4	8	5.3073	Familiar	Dogs-speech	0	4.7	Dogs	Speech	-0.5
RULE53	F	ABB	16	151.7798	ABB	9.8708	2.4626	5.5238	4.2817	1.9205	1.7471	1	1	1	9.2156	Familiar	Dogs-speech	0	4.47	Dogs	Speech	-0.5
RULE53	F	ABB	16	151.7798	ABA	9.8708	2.4626	5.5238	4.2817	1.9205	1.7471	1	3	3	4.5255	Novel	Dogs-speech	0	4.47	Dogs	Speech	-0.5
RULE53	F	ABB	16	151.7798	ABA	9.8708	2.4626	5.5238	4.2817	1.9205	1.7471	2	1	5	3.7454	Novel	Dogs-speech	0	4.47	Dogs	Speech	-0.5
RULE53	F	ABB	16	151.7798	ABB	9.8708	2.4626	5.5238	4.2817	1.9205	1.7471	2	4	8	2.6286	Familiar	Dogs-speech	0	4.47	Dogs	Speech	-0.5
RULE54	M	ABA	9	50.8651	ABA	1.6061	5.77	8.5938	1.3439	1.621	4.271	1	1	1	48.3717	Familiar	Dogs-speech	0	3.36	Dogs	Speech	0.5
RULE54	M	ABA	9	50.8651	ABB	1.6061	5.77	8.5938	1.3439	1.621	4.271	1	4	4	34.2901	Novel	Dogs-speech	0	3.36	Dogs	Speech	0.5
RULE54	M	ABA	9	50.8651	ABB	1.6061	5.77	8.5938	1.3439	1.621	4.271	2	1	5	18.8758	Novel	Dogs-speech	0	3.36	Dogs	Speech	0.5
RULE54	M	ABA	9	50.8651	ABA	1.6061	5.77	8.5938	1.3439	1.621	4.271	2	3	7	16.2811	Familiar	Dogs-speech	0	3.36	Dogs	Speech	0.5
RULE54	M	ABA	9	50.8651	ABB	1.6061	5.77	8.5938	1.3439	1.621	4.271	2	4	8	7.1269	Novel	Dogs-speech	0	3.36	Dogs	Speech	0.5
RULE55	M	ABA	6	46.078	ABA	28.5596	1.3471	5.3528	1.3349	5.7809	3.7027	1	1	1	3.5866	Familiar	Dogs-speech	0	4.93	Dogs	Speech	0.5
RULE55	M	ABA	6	46.078	ABB	28.5596	1.3471	5.3528	1.3349	5.7809	3.7027	1	2	2	3.6585	Novel	Dogs-speech	0	4.93	Dogs	Speech	0.5
RULE55	M	ABA	6	46.078	ABA	28.5596	1.3471	5.3528	1.3349	5.7809	3.7027	1	3	3	11.1201	Familiar	Dogs-speech	0	4.93	Dogs	Speech	0.5
RULE55	M	ABA	6	46.078	ABB	28.5596	1.3471	5.3528	1.3349	5.7809	3.7027	1	4	4	13.1122	Novel	Dogs-speech	0	4.93	Dogs	Speech	0.5
RULE55	M	ABA	6	46.078	ABA	28.5596	1.3471	5.3528	1.3349	5.7809	3.7027	2	2	6	3.9846	Familiar	Dogs-speech	0	4.93	Dogs	Speech	0.5
RULE55	M	ABA	6	46.078	ABA	28.5596	1.3471	5.3528	1.3349	5.7809	3.7027	2	3	7	2.8119	Familiar	Dogs-speech	0	4.93	Dogs	Speech	0.5
RULE55	M	ABA	6	46.078	ABB	28.5596	1.3471	5.3528	1.3349	5.7809	3.7027	2	4	8	2.9669	Novel	Dogs-speech	0	4.93	Dogs	Speech	0.5
RULE57	M	ABA	12	186.6005	ABA	27.8854	6.5829	7.0249	6.5834	6.5819	6.5848	1	2	2	5.3356	Familiar	Dogs-silent	0	4.08	Dogs	Silence	0.5
RULE57	M	ABA	12	186.6005	ABB	27.8854	6.5829	7.0249	6.5834	6.5819	6.5848	1	3	3	5.4776	Novel	Dogs-silent	0	4.08	Dogs	Silence	0.5
RULE57	M	ABA	12	186.6005	ABA	27.8854	6.5829	7.0249	6.5834	6.5819	6.5848	1	4	4	3.8619	Familiar	Dogs-silent	0	4.08	Dogs	Silence	0.5
RULE57	M	ABA	12	186.6005	ABA	27.8854	6.5829	7.0249	6.5834	6.5819	6.5848	2	1	5	6.585	Familiar	Dogs-silent	0	4.08	Dogs	Silence	0.5
RULE57	M	ABA	12	186.6005	ABB	27.8854	6.5829	7.0249	6.5834	6.5819	6.5848	2	2	6	4.3344	Novel	Dogs-silent	0	4.08	Dogs	Silence	0.5
RULE57	M	ABA	12	186.6005	ABA	27.8854	6.5829	7.0249	6.5834	6.5819	6.5848	2	3	7	3.5627	Familiar	Dogs-silent	0	4.08	Dogs	Silence	0.5
RULE57	M	ABA	12	186.6005	ABB	27.8854	6.5829	7.0249	6.5834	6.5819	6.5848	2	4	8	12.646	Novel	Dogs-silent	0	4.08	Dogs	Silence	0.5
RULE58	M	ABA	8	124.6296	ABB	6.3894	37.1115	6.2466	5.6133	5.7063	6.7192	1	1	1	4.6221	Novel	Dogs-silent	0	4.21	Dogs	Silence	0.5
RULE58	M	ABA	8	124.6296	ABA	6.3894	37.1115	6.2466	5.6133	5.7063	6.7192	1	2	2	15.0477	Familiar	Dogs-silent	0	4.21	Dogs	Silence	0.5
RULE58	M	ABA	8	124.6296	ABA	6.3894	37.1115	6.2466	5.6133	5.7063	6.7192	1	3	3	3.5379	Familiar	Dogs-silent	0	4.21	Dogs	Silence	0.5
RULE58	M	ABA	8	124.6296	ABB	6.3894	37.1115	6.2466	5.6133	5.7063	6.7192	1	4	4	22.9766	Novel	Dogs-silent	0	4.21	Dogs	Silence	0.5
RULE58	M	ABA	8	124.6296	ABA	6.3894	37.1115	6.2466	5.6133	5.7063	6.7192	2	1	5	2.5274	Familiar	Dogs-silent	0	4.21	Dogs	Silence	0.5
RULE58	M	ABA	8	124.6296	ABA	6.3894	37.1115	6.2466	5.6133	5.7063	6.7192	2	2	6	6.5983	Familiar	Dogs-silent	0	4.21	Dogs	Silence	0.5
RULE58	M	ABA	8	124.6296	ABB	6.3894	37.1115	6.2466	5.6133	5.7063	6.7192	2	4	8	18.2748	Novel	Dogs-silent	0	4.21	Dogs	Silence	0.5
RULE60	F	ABA	10	61.729	ABA	0.9473	3.9946	14.9995	2.4003	2.2362	3.6814	1	2	2	2.5884	Familiar	Dogs-silent	0	4.47	Dogs	Silence	0.5
RULE60	F	ABA	10	61.729	ABB	0.9473	3.9946	14.9995	2.4003	2.2362	3.6814	1	3	3	10.4428	Novel	Dogs-silent	0	4.47	Dogs	Silence	0.5
RULE60	F	ABA	10	61.729	ABA	0.9473	3.9946	14.9995	2.4003	2.2362	3.6814	2	1	5	2.7707	Familiar	Dogs-silent	0	4.47	Dogs	Silence	0.5
RULE60	F	ABA	10	61.729	ABB	0.9473	3.9946	14.9995	2.4003	2.2362	3.6814	2	3	7	3.6525	Novel	Dogs-silent	0	4.47	Dogs	Silence	0.5
RULE60	F	ABA	10	61.729	ABB	0.9473	3.9946	14.9995	2.4003	2.2362	3.6814	2	4	8	4.7468	Novel	Dogs-silent	0	4.47	Dogs	Silence	0.5
RULE61	F	ABB	8	52.7576	ABA	11.9601	6.1559	7.872	3.5664	3.0722	3.5586	1	1	1	3.5638	Novel	Dogs-silent	0	4.18	Dogs	Silence	-0.5
RULE61	F	ABB	8	52.7576	ABA	11.9601	6.1559	7.872	3.5664	3.0722	3.5586	1	2	2	6.8799	Novel	Dogs-silent	0	4.18	Dogs	Silence	-0.5
RULE61	F	ABB	8	52.7576	ABB	11.9601	6.1559	7.872	3.5664	3.0722	3.5586	1	3	3	17.5988	Familiar	Dogs-silent	0	4.18	Dogs	Silence	-0.5
RULE61	F	ABB	8	52.7576	ABB	11.9601	6.1559	7.872	3.5664	3.0722	3.5586	1	4	4	10.2012	Familiar	Dogs-silent	0	4.18	Dogs	Silence	-0.5
RULE61	F	ABB	8	52.7576	ABA	11.9601	6.1559	7.872	3.5664	3.0722	3.5586	2	1	5	5.7453	Novel	Dogs-silent	0	4.18	Dogs	Silence	-0.5
RULE61	F	ABB	8	52.7576	ABB	11.9601	6.1559	7.872	3.5664	3.0722	3.5586	2	2	6	7.5911	Familiar	Dogs-silent	0	4.18	Dogs	Silence	-0.5
RULE61	F	ABB	8	52.7576	ABA	11.9601	6.1559	7.872	3.5664	3.0722	3.5586	2	3	7	9.211	Novel	Dogs-silent	0	4.18	Dogs	Silence	-0.5
RULE61	F	ABB	8	52.7576	ABB	11.9601	6.1559	7.872	3.5664	3.0722	3.5586	2	4	8	2.5644	Familiar	Dogs-silent	0	4.18	Dogs	Silence	-0.5
RULE62	F	ABA	6	46.7348	ABB	13.7568	7.6916	12.4834	4.3949	4.4674	3.9407	1	1	1	6.9525	Novel	Dogs-silent	0	4.93	Dogs	Silence	0.5
RULE62	F	ABA	6	46.7348	ABA	13.7568	7.6916	12.4834	4.3949	4.4674	3.9407	1	2	2	9.2284	Familiar	Dogs-silent	0	4.93	Dogs	Silence	0.5
RULE62	F	ABA	6	46.7348	ABA	13.7568	7.6916	12.4834	4.3949	4.4674	3.9407	1	3	3	5.8677	Familiar	Dogs-silent	0	4.93	Dogs	Silence	0.5
RULE62	F	ABA	6	46.7348	ABB	13.7568	7.6916	12.4834	4.3949	4.4674	3.9407	1	4	4	6.5967	Novel	Dogs-silent	0	4.93	Dogs	Silence	0.5
RULE62	F	ABA	6	46.7348	ABA	13.7568	7.6916	12.4834	4.3949	4.4674	3.9407	2	1	5	15.5345	Familiar	Dogs-silent	0	4.93	Dogs	Silence	0.5
RULE62	F	ABA	6	46.7348	ABB	13.7568	7.6916	12.4834	4.3949	4.4674	3.9407	2	2	6	5.3577	Novel	Dogs-silent	0	4.93	Dogs	Silence	0.5
RULE62	F	ABA	6	46.7348	ABB	13.7568	7.6916	12.4834	4.3949	4.4674	3.9407	2	3	7	6.2301	Novel	Dogs-silent	0	4.93	Dogs	Silence	0.5
RULE62	F	ABA	6	46.7348	ABA	13.7568	7.6916	12.4834	4.3949	4.4674	3.9407	2	4	8	10.9506	Familiar	Dogs-silent	0	4.93	Dogs	Silence	0.5
RULE63	M	ABB	25	185.86091	ABA	0.73166	0.61965	9.2201	1.3692	3.3202	2.7761	1	1	1	23.7811	Novel	Dogs-silent	0	3.13	Dogs	Silence	-0.5
RULE63	M	ABB	25	185.86091	ABB	0.73166	0.61965	9.2201	1.3692	3.3202	2.7761	1	2	2	43.3428	Familiar	Dogs-silent	0	3.13	Dogs	Silence	-0.5
RULE63	M	ABB	25	185.86091	ABA	0.73166	0.61965	9.2201	1.3692	3.3202	2.7761	1	3	3	40.7551	Novel	Dogs-silent	0	3.13	Dogs	Silence	-0.5
RULE63	M	ABB	25	185.86091	ABB	0.73166	0.61965	9.2201	1.3692	3.3202	2.7761	1	4	4	6.7899	Familiar	Dogs-silent	0	3.13	Dogs	Silence	-0.5
RULE63	M	ABB	25	185.86091	ABB	0.73166	0.61965	9.2201	1.3692	3.3202	2.7761	2	1	5	107.7182	Familiar	Dogs-silent	0	3.13	Dogs	Silence	-0.5
RULE63	M	ABB	25	185.86091	ABA	0.73166	0.61965	9.2201	1.3692	3.3202	2.7761	2	2	6	2.5829	Novel	Dogs-silent	0	3.13	Dogs	Silence	-0.5
RULE63	M	ABB	25	185.86091	ABB	0.73166	0.61965	9.2201	1.3692	3.3202	2.7761	2	3	7	29.6359	Familiar	Dogs-silent	0	3.13	Dogs	Silence	-0.5
RULE65	F	ABA	18	317.5743	ABA	15.7983	5.8492	5.3422	2.7782	2.7126	4.4436	1	1	1	4.6027	Familiar	Dogs-silent	0	4.18	Dogs	Silence	0.5
RULE65	F	ABA	18	317.5743	ABA	15.7983	5.8492	5.3422	2.7782	2.7126	4.4436	1	2	2	8.5164	Familiar	Dogs-silent	0	4.18	Dogs	Silence	0.5
RULE65	F	ABA	18	317.5743	ABB	15.7983	5.8492	5.3422	2.7782	2.7126	4.4436	1	3	3	7.7251	Novel	Dogs-silent	0	4.18	Dogs	Silence	0.5
RULE65	F	ABA	18	317.5743	ABB	15.7983	5.8492	5.3422	2.7782	2.7126	4.4436	1	4	4	12.1524	Novel	Dogs-silent	0	4.18	Dogs	Silence	0.5
RULE65	F	ABA	18	317.5743	ABA	15.7983	5.8492	5.3422	2.7782	2.7126	4.4436	2	1	5	46.449	Familiar	Dogs-silent	0	4.18	Dogs	Silence	0.5
RULE65	F	ABA	18	317.5743	ABA	15.7983	5.8492	5.3422	2.7782	2.7126	4.4436	2	2	6	8.368	Familiar	Dogs-silent	0	4.18	Dogs	Silence	0.5
RULE65	F	ABA	18	317.5743	ABB	15.7983	5.8492	5.3422	2.7782	2.7126	4.4436	2	3	7	9.0419	Novel	Dogs-silent	0	4.18	Dogs	Silence	0.5
RULE65	F	ABA	18	317.5743	ABB	15.7983	5.8492	5.3422	2.7782	2.7126	4.4436	2	4	8	12.5932	Novel	Dogs-silent	0	4.18	Dogs	Silence	0.5
RULE68	M	ABA	7	212.3902	ABB	14.5384	4.3835	115.1592	21.4368	5.2847	2.0926	1	1	1	2.6672	Novel	Dogs-silent	0	4.87	Dogs	Silence	0.5
RULE68	M	ABA	7	212.3902	ABB	14.5384	4.3835	115.1592	21.4368	5.2847	2.0926	1	2	2	4.2013	Novel	Dogs-silent	0	4.87	Dogs	Silence	0.5
RULE68	M	ABA	7	212.3902	ABA	14.5384	4.3835	115.1592	21.4368	5.2847	2.0926	1	3	3	2.8488	Familiar	Dogs-silent	0	4.87	Dogs	Silence	0.5
RULE68	M	ABA	7	212.3902	ABA	14.5384	4.3835	115.1592	21.4368	5.2847	2.0926	2	2	6	7.2187	Familiar	Dogs-silent	0	4.87	Dogs	Silence	0.5
RULE68	M	ABA	7	212.3902	ABB	14.5384	4.3835	115.1592	21.4368	5.2847	2.0926	2	4	8	8.4334	Novel	Dogs-silent	0	4.87	Dogs	Silence	0.5
RULE69	F	ABB	7	188.0304	ABB	56.9754	26.3276	29.3122	9.5179	8.655	5.5065	1	1	1	6.5913	Familiar	Dogs-silent	0	4.57	Dogs	Silence	-0.5
RULE69	F	ABB	7	188.0304	ABA	56.9754	26.3276	29.3122	9.5179	8.655	5.5065	1	2	2	15.2551	Novel	Dogs-silent	0	4.57	Dogs	Silence	-0.5
RULE69	F	ABB	7	188.0304	ABB	56.9754	26.3276	29.3122	9.5179	8.655	5.5065	1	3	3	13.4869	Familiar	Dogs-silent	0	4.57	Dogs	Silence	-0.5
RULE69	F	ABB	7	188.0304	ABA	56.9754	26.3276	29.3122	9.5179	8.655	5.5065	1	4	4	9.8688	Novel	Dogs-silent	0	4.57	Dogs	Silence	-0.5
RULE69	F	ABB	7	188.0304	ABA	56.9754	26.3276	29.3122	9.5179	8.655	5.5065	2	1	5	8.4223	Novel	Dogs-silent	0	4.57	Dogs	Silence	-0.5
RULE69	F	ABB	7	188.0304	ABA	56.9754	26.3276	29.3122	9.5179	8.655	5.5065	2	2	6	10.1112	Novel	Dogs-silent	0	4.57	Dogs	Silence	-0.5
RULE69	F	ABB	7	188.0304	ABB	56.9754	26.3276	29.3122	9.5179	8.655	5.5065	2	3	7	3.5489	Familiar	Dogs-silent	0	4.57	Dogs	Silence	-0.5
RULE69	F	ABB	7	188.0304	ABB	56.9754	26.3276	29.3122	9.5179	8.655	5.5065	2	4	8	5.82	Familiar	Dogs-silent	0	4.57	Dogs	Silence	-0.5
RULE8	F	ABA	6	141.3407	ABB	58.3531	64.7257	11.076	4.2925	1.0747	1.8187	1	2	2	3.0138	Novel	Dogs-silent	0	3.85	Dogs	Silence	0.5
RULE8	F	ABA	6	141.3407	ABB	58.3531	64.7257	11.076	4.2925	1.0747	1.8187	1	3	3	4.6036	Novel	Dogs-silent	0	3.85	Dogs	Silence	0.5
RULE8	F	ABA	6	141.3407	ABA	58.3531	64.7257	11.076	4.2925	1.0747	1.8187	1	4	4	40.8748	Familiar	Dogs-silent	0	3.85	Dogs	Silence	0.5
RULE8	F	ABA	6	141.3407	ABB	58.3531	64.7257	11.076	4.2925	1.0747	1.8187	2	1	5	21.548	Novel	Dogs-silent	0	3.85	Dogs	Silence	0.5
RULE8	F	ABA	6	141.3407	ABB	58.3531	64.7257	11.076	4.2925	1.0747	1.8187	2	2	6	5.2578	Novel	Dogs-silent	0	3.85	Dogs	Silence	0.5
RULE8	F	ABA	6	141.3407	ABA	58.3531	64.7257	11.076	4.2925	1.0747	1.8187	2	3	7	4.4541	Familiar	Dogs-silent	0	3.85	Dogs	Silence	0.5
